# Supplementary material for: A computational model for GPCR-ligand interaction prediction
Source: J Integr Bioinform. 2020 Dec 29;18(2):155–65. doi: 10.1515/jib-2019-0084 (PMC7790179; doi:10.1515/jib-2019-0084)
Supplement: Supplementary file 1 [file jib-18-20190084-s001.xlsx]

## Sheet: Tble.S1
		Supplementary
			Provided Supplementary file contains list of extracted G protein coupled receptors from UniProt(available at: www.uniprot.org) databank. Proteins extracted from UniProt databank according to this keyword (family: "G protein coupled receptor" AND reviewed: yes).
		num	GPCRs(UniProt)
		1	P61169
		2	P61168
		3	P61073
		4	P56726
		5	Q99527
		6	P51681
		7	P55085
		8	P07550
		9	O08878
		10	Q61616
		11	P33535
		12	P14416
		13	P30518
		14	P18901
		15	O88917
		16	P35372
		17	P43114
		18	P25099
		19	P10608
		20	P41595
		21	P08100
		22	Q8BMP4
		23	P25116
		24	P16473
		25	P41180
		26	P30543
		27	O42385
		28	Q9N297
		29	Q64264
		30	O08892
		31	P60020
		32	Q6XXX8
		33	P49145
		34	Q6VB83
		35	P28566
		36	Q9N2D9
		37	Q75Z89
		38	P50128
		39	P50129
		40	P14842
		41	P28286
		42	P47745
		43	Q60612
		44	P29274
		45	Q28309
		46	P29275
		47	Q60614
		48	Q6XXX9
		49	Q9N298
		50	P19327
		51	P79250
		52	Q0EAB5
		53	P28222
		54	Q60484
		55	P28221
		56	Q29003
		57	P30940
		58	O46635
		59	P35363
		60	Q8UUG8
		61	Q29006
		62	Q5IS65
		63	P34969
		64	P46616
		65	O02667
		66	Q8JG70
		67	Q9N296
		68	Q6XXY0
		69	Q98998
		70	P35404
		71	Q588Y6
		72	P28334
		73	Q5R4Q6
		74	P97267
		75	P28335
		76	O70528
		77	Q13639
		78	P31387
		79	P50406
		80	Q16950
		81	Q17239
		82	P11617
		83	P0DMS8
		84	Q95LG5
		85	Q9NPB9
		86	P16395
		87	P12657
		88	P06199
		89	P49578
		90	P11483
		91	P32211
		92	Q5IS53
		93	P49144
		94	P56496
		95	P11614
		96	P79400
		97	P28565
		98	P79748
		99	Q9N2B6
		100	P30939
		101	P35382
		102	P28223
		103	P30994
		104	Q5IS66
		105	Q25190
		106	P35342
		107	Q9GLX0
		108	Q16570
		109	P11613
		110	P56485
		111	Q5R949
		112	Q09388
		113	P10980
		114	Q9U7D5
		115	P20309
		116	Q60F97
		117	P08909
		118	Q62758
		119	P35364
		120	P35365
		121	P50407
		122	P32304
		123	P32305
		124	P11616
		125	P49892
		126	Q5RF57
		127	P34970
		128	Q1LZD0
		129	Q61618
		130	Q18007
		131	P56489
		132	P04761
		133	P08482
		134	Q9ERZ4
		135	P08483
		136	P08485
		137	P56490
		138	P70115
		139	Q28928
		140	O42384
		141	Q0EAB6
		142	P08908
		143	P46636
		144	Q9N2B7
		145	P79399
		146	P28564
		147	Q61224
		148	O08890
		149	Q02284
		150	P20905
		151	P18599
		152	P28285
		153	Q29005
		154	Q02152
		155	P34968
		156	P97288
		157	P47898
		158	P30966
		159	Q9R1C8
		160	P31388
		161	Q91559
		162	Q16951
		163	Q25414
		164	Q6TLI7
		165	P28647
		166	Q0VC81
		167	P29276
		168	Q863H8
		169	Q95LF9
		170	Q9QUI6
		171	Q95LF7
		172	Q95LF4
		173	O08707
		174	P25106
		175	O02824
		176	O02666
		177	O77721
		178	O77830
		179	O19091
		180	P28190
		181	P30542
		182	Q6W3F4
		183	Q60613
		184	Q32ZE2
		185	Q8JG69
		186	Q95LF2
		187	Q95LF3
		188	O09027
		189	P35350
		190	P30372
		191	P08172
		192	P41984
		193	Q9N2A3
		194	Q9ERZ3
		195	Q9N2A4
		196	P08911
		197	P34974
		198	Q64326
		199	P11615
		200	P97714
		201	P08913
		202	P79148
		203	P07700
		204	Q28927
		205	Q8K4Z4
		206	P04274
		207	Q28997
		208	O13076
		209	Q924I3
		210	O19012
		211	Q8C4G9
		212	Q14246
		213	Q9BY15
		214	Q5T601
		215	Q9D2L6
		216	Q50DM5
		217	Q8CJ12
		218	Q86Y34
		219	Q3V3Z3
		220	P29754
		221	Q95LF5
		222	O00590
		223	O89039
		224	P11229
		225	P41985
		226	Q9N2A7
		227	Q9N2A2
		228	P08173
		229	Q920H4
		230	Q9TU77
		231	Q9WU25
		232	Q91175
		233	P43140
		234	P18841
		235	P97717
		236	O77700
		237	Q60475
		238	Q90WY5
		239	O77713
		240	P30545
		241	Q60476
		242	P22086
		243	P46626
		244	Q9TST4
		245	Q86SQ6
		246	Q91ZV8
		247	O60241
		248	Q80T32
		249	Q61549
		250	Q2Q426
		251	Q91ZE5
		252	P79785
		253	P33396
		254	P30555
		255	P50052
		256	P41986
		257	P17200
		258	P30544
		259	P08912
		260	Q5IS98
		261	P18130
		262	P35348
		263	P25100
		264	Q60474
		265	P18871
		266	O19054
		267	Q90WY6
		268	Q01337
		269	P32251
		270	P47899
		271	Q28998
		272	Q28044
		273	Q9TST5
		274	O70431
		275	O02662
		276	O70432
		277	P26255
		278	Q8IWK6
		279	P29089
		280	Q9Z1S9
		281	Q8HYN8
		282	P35368
		283	P15823
		284	P23944
		285	Q28838
		286	Q90WY4
		287	O18935
		288	O19014
		289	O77723
		290	O19025
		291	O19032
		292	P19328
		293	Q91081
		294	P08588
		295	P18090
		296	P18762
		297	Q28524
		298	P13945
		299	E7FBY6
		300	Q96PE1
		301	A6QLU6
		302	Q7Z7M1
		303	Q86SQ3
		304	Q8IZF7
		305	Q8IZF5
		306	Q8IZF2
		307	Q50DM8
		308	Q50DM7
		309	Q8BM96
		310	Q8JZZ7
		311	Q9Z173
		312	Q9ESC1
		313	P43240
		314	Q9GLN9
		315	O77590
		316	Q9Z0Z6
		317	Q28929
		318	P35351
		319	P35374
		320	Q01718
		321	P22909
		322	P18089
		323	P43141
		324	Q9TST6
		325	O70430
		326	P54833
		327	Q28509
		328	Q8UUY8
		329	Q4KWL2
		330	P25962
		331	Q80ZF8
		332	P29755
		333	Q9TT96
		334	P34971
		335	O42574
		336	Q60483
		337	Q9XT57
		338	Q95252
		339	S4X0Q8
		340	Q7TT36
		341	Q5R7Y0
		342	Q6QNK2
		343	Q5Y4N8
		344	Q2Q421
		345	Q9UHX3
		346	Q8VEC3
		347	Q8K3V3
		348	Q8CJ11
		349	Q8IZF6
		350	O77621
		351	P97718
		352	Q9TTM9
		353	O77715
		354	Q01338
		355	P35405
		356	P18825
		357	Q9XT58
		358	E9Q4J9
		359	G5E8Q8
		360	Q8K209
		361	Q8IZP9
		362	Q8R0T6
		363	Q8IZF4
		364	O97831
		365	O94910
		366	O97817
		367	O95490
		368	O97827
		369	Q9HAR2
		370	Q7SY09
		371	Q9HBW9
		372	Q9WV26
		373	O35210
		374	P34976
		375	P32303
		376	P35373
		377	Q8CGM1
		378	O60242
		379	D4A3T6
		380	Q58Y75
		381	Q8IZF3
		382	Q9WVT0
		383	Q50DM6
		384	Q9Y653
		385	B7ZCC9
		386	Q96K78
		387	Q80TR1
		388	O88923
		389	Q80TS3
		390	Q923X1
		391	P25104
		392	P30556
		393	P25095
		394	Q7SZP9
		395	Q4VA82
		396	P79960
		397	P35414
		398	Q9JHG3
		399	Q75W84
		400	Q2TAD5
		401	O97666
		402	A0T2N3
		403	Q9WV08
		404	Q8WPA2
		405	Q90352
		406	P78741
		407	O14514
		408	Q9BDQ5
		409	P25023
		410	Q3UHD1
		411	Q95L01
		412	Q8HZP2
		413	P48748
		414	Q8HZP1
		415	P30411
		416	P35371
		417	O88680
		418	Q16581
		419	P0C7U5
		420	P79188
		421	P79240
		422	Q92275
		423	Q05659
		424	P56502
		425	Q6H2Y3
		426	Q9TUE1
		427	Q695P6
		428	P46663
		429	P32299
		430	O97967
		431	P79222
		432	Q68EK2
		433	Q8AXU4
		434	Q63118
		435	Q61125
		436	Q8HZN9
		437	P97583
		438	O70526
		439	Q9GLX8
		440	Q24738
		441	O54798
		442	P30993
		443	Q9P296
		444	Q60755
		445	Q8WN93
		446	Q7ZXS8
		447	P34907
		448	Q9TX43
		449	Q8HZP3
		450	Q3BCU0
		451	Q28642
		452	P22815
		453	P32247
		454	Q6TAC8
		455	O09047
		456	P30992
		457	P79175
		458	Q6UNA4
		459	Q9IB86
		460	Q0P4Y4
		461	P35352
		462	Q8K418
		463	P47751
		464	P0C7U4
		465	Q2WED0
		466	O55197
		467	O70129
		468	P21730
		469	P25117
		470	Q8ITC7
		471	P97520
		472	A6QP74
		473	Q9R1W5
		474	P48442
		475	Q5REI5
		476	P79234
		477	Q8BW93
		478	O08893
		479	P30988
		480	P13773
		481	A1ZAX0
		482	Q63931
		483	O08786
		484	P41597
		485	Q95NC9
		486	Q9TV48
		487	Q9TV49
		488	Q9BGN6
		489	Q9TV42
		490	Q95NE8
		491	P61755
		492	Q95ND2
		493	P51682
		494	Q9WUT7
		495	P32214
		496	Q16602
		497	P35384
		498	P51676
		499	Q5D0K2
		500	O97772
		501	P70031
		502	O54814
		503	Q6WN98
		504	O62743
		505	O97975
		506	P61813
		507	Q95NC3
		508	O97883
		509	P56440
		510	O97882
		511	O08556
		512	Q95NC1
		513	Q5MD62
		514	P32248
		515	O00421
		516	Q8SQA4
		517	P48960
		518	O62714
		519	Q9QY96
		520	Q868T3
		521	P32238
		522	P46092
		523	P56482
		524	P51675
		525	Q9Z2I3
		526	P51677
		527	P51679
		528	Q9XSD7
		529	O35457
		530	Q4V622
		531	Q2Y2P0
		532	P32246
		533	Q64H34
		534	P51678
		535	P47774
		536	P30551
		537	O55193
		538	Q8MJW8
		539	Q0II78
		540	Q95NC4
		541	Q2HJ17
		542	P61814
		543	Q95ND1
		544	P68269
		545	Q95NC2
		546	O97881
		547	O97962
		548	P51685
		549	Q75ZH0
		550	Q9NYQ6
		551	Q9R0M0
		552	O88278
		553	Q9JL21
		554	O18793
		555	P51683
		556	P51680
		557	Q5ECR9
		558	Q9XT76
		559	P56493
		560	Q9TV43
		561	Q95ND0
		562	Q95NC0
		563	P61815
		564	P68270
		565	Q1ZY22
		566	Q8HZT9
		567	Q95NC5
		568	O97878
		569	O97879
		570	P51684
		571	O97665
		572	Q1WLP9
		573	P56492
		574	Q9BDS8
		575	P56483
		576	Q9TV47
		577	Q9TV45
		578	Q95NC8
		579	P56439
		580	Q95NC7
		581	P60574
		582	P61756
		583	O97880
		584	P61757
		585	Q95NC6
		586	O54689
		587	P56484
		588	P51686
		589	Q9Z0M6
		590	Q9HCU4
		591	Q91ZI0
		592	O35161
		593	Q9QYP2
		594	Q9NYQ7
		595	B9VR26
		596	P56971
		597	Q9QZN9
		598	Q95N02
		599	Q9NS75
		600	P97468
		601	P21554
		602	Q99JA4
		603	O35786
		604	Q98895
		605	P47746
		606	P34972
		607	Q95N03
		608	B1PHQ8
		609	O02777
		610	Q71SP5
		611	P20272
		612	P47936
		613	Q2NNR5
		614	Q9Y271
		615	Q924T9
		616	Q99788
		617	Q801M1
		618	Q924T8
		619	Q920A1
		620	Q98894
		621	Q5IS73
		622	Q9PUI7
		623	P34998
		624	P35347
		625	Q54U75
		626	O42602
		627	Q6UUW5
		628	Q54GG1
		629	Q6UUW6
		630	Q54WN6
		631	Q90812
		632	Q76LL8
		633	O62772
		634	O42603
		635	Q13324
		636	Q54LY7
		637	Q9Z0D9
		638	P55920
		639	P25025
		640	Q764M9
		641	P32302
		642	O18983
		643	Q9XT45
		644	Q7ZXJ7
		645	Q60748
		646	P47866
		647	A6QNL7
		648	P70612
		649	Q28003
		650	P35343
		651	P25930
		652	P56491
		653	Q28553
		654	Q04683
		655	Q9BDS6
		656	O19024
		657	P35353
		658	Q54QV5
		659	Q2KTE1
		660	P35411
		661	O08565
		662	Q7YW31
		663	Q5WA50
		664	P49238
		665	P55919
		666	Q2YEG0
		667	Q2YEF9
		668	O97571
		669	P35344
		670	Q5KSK8
		671	Q9JII9
		672	Q8HZU1
		673	Q9TSQ8
		674	Q07FZ4
		675	Q9N0Z0
		676	O00574
		677	Q9EQ16
		678	Q810W6
		679	P21109
		680	Q28422
		681	P35407
		682	Q867B2
		683	P49682
		684	O62747
		685	P79394
		686	P61072
		687	Q8HZU0
		688	Q18321
		689	Q2YEG2
		690	P25024
		691	Q28519
		692	Q28807
		693	Q5MD61
		694	O88410
		695	Q3LSL6
		696	P56498
		697	Q28474
		698	P70658
		699	P34997
		700	Q9TV16
		701	Q7YS92
		702	Q9YGC3
		703	Q9U320
		704	P41596
		705	Q16983
		706	Q24563
		707	P47800
		708	P53452
		709	P42288
		710	P24628
		711	P42289
		712	P52703
		713	Q6TLJ0
		714	Q95195
		715	P30728
		716	P35464
		717	P52702
		718	P30729
		719	P35462
		720	Q9GJU1
		721	P53454
		722	Q95137
		723	Q6TLI9
		724	P21918
		725	Q18775
		726	Q8BLD9
		727	P25115
		728	P42291
		729	P35406
		730	Q95136
		731	O02664
		732	Q8IS44
		733	P34973
		734	P20288
		735	P50130
		736	O73810
		737	P60026
		738	P42290
		739	Q61H86
		740	Q6RYS9
		741	Q5IS72
		742	P21917
		743	P19020
		744	Q29010
		745	P56497
		746	P26684
		747	P35463
		748	O77680
		749	P21728
		750	P53453
		751	P51436
		752	Q5KSU9
		753	P21450
		754	Q95L55
		755	Q90328
		756	P25101
		757	P24530
		758	Q9N0W7
		759	P21451
		760	P32940
		761	O62709
		762	P28088
		763	P48302
		764	Q28468
		765	Q61614
		766	Q9QYC5
		767	Q17QD8
		768	Q99JG2
		769	O60883
		770	Q8VCK6
		771	Q5NUL3
		772	Q3UFD7
		773	Q7TMA4
		774	O14842
		775	C8YUV0
		776	Q2AC31
		777	Q76JU8
		778	Q8K3T4
		779	O15552
		780	O14843
		781	Q76JV1
		782	Q76JU9
		783	Q76EI6
		784	B2GV46
		785	P79189
		786	Q9VVX3
		787	P18537
		788	Q54H37
		789	Q54RQ3
		790	Q75JP9
		791	Q54DP3
		792	P35376
		793	Q5GJ04
		794	Q6YNB6
		795	Q6R6L8
		796	P35378
		797	Q55DT7
		798	Q54PA5
		799	Q556N7
		800	Q54LJ7
		801	P79176
		802	P79241
		803	Q05394
		804	P79242
		805	Q3SXG2
		806	Q95179
		807	P47799
		808	P23945
		809	P49059
		810	Q54P68
		811	Q86J18
		812	Q54J78
		813	Q54J71
		814	Q556J4
		815	Q55CY2
		816	Q1ZXE4
		817	P21462
		818	P25090
		819	P25089
		820	Q55CD6
		821	Q54J77
		822	Q556C6
		823	Q9PUU6
		824	Q9NPG1
		825	Q9QZH0
		826	Q9EQD0
		827	Q8AVJ9
		828	O75084
		829	Q61091
		830	P33766
		831	P79236
		832	P79243
		833	O88537
		834	Q9NBW1
		835	Q24760
		836	Q1ZXB0
		837	Q9UBS5
		838	Q80T41
		839	A4FUQ5
		840	Q1ZXA7
		841	Q559M5
		842	Q54DP2
		843	Q54PF8
		844	Q1ZXI9
		845	Q9DEB5
		846	Q9PWH2
		847	Q9ULW2
		848	Q9IA06
		849	Q14332
		850	Q61086
		851	Q61088
		852	P58421
		853	Q9PTW1
		854	Q5RCN4
		855	P56479
		856	P56481
		857	Q9VZW5
		858	Q11095
		859	Q8R428
		860	P20395
		861	O70421
		862	Q9PT62
		863	Q13467
		864	O57329
		865	Q9IA02
		866	P79235
		867	P79177
		868	P79190
		869	O88536
		870	P79178
		871	P79191
		872	P79237
		873	O08790
		874	Q71MR7
		875	Q9W742
		876	Q8BKG4
		877	Q9I9M5
		878	Q08464
		879	O88854
		880	O77438
		881	Q54DR6
		882	Q7ZTV5
		883	P79763
		884	P32212
		885	P35379
		886	Q9PTW3
		887	Q8WMU5
		888	Q61089
		889	Q9IA03
		890	Q9H461
		891	O00144
		892	Q9Z0U4
		893	O88871
		894	O60755
		895	O88853
		896	P79266
		897	P30796
		898	P46627
		899	O57328
		900	Q08463
		901	Q9JIP6
		902	O42579
		903	Q9IA05
		904	Q9ULV1
		905	Q8CHL0
		906	O60353
		907	Q61090
		908	O93274
		909	Q9R216
		910	Q8NGA4
		911	O43603
		912	P30552
		913	P32239
		914	O04714
		915	Q9UP38
		916	Q9PUK8
		917	Q5BL72
		918	Q498S8
		919	P30553
		920	P34999
		921	P32082
		922	Q99P50
		923	Q9WV18
		924	O75899
		925	Q62805
		926	O88626
		927	Q92847
		928	O08726
		929	P47211
		930	Q02644
		931	Q02643
		932	A5A4L1
		933	P48546
		934	Q95254
		935	O08725
		936	P43218
		937	Q0P543
		938	P32301
		939	Q5IXF8
		940	P43219
		941	Q8IZ08
		942	P0C0W8
		943	Q7Z602
		944	Q3UVY1
		945	Q8BL07
		946	Q8TDT2
		947	Q5UAW9
		948	Q66H29
		949	Q2YDN1
		950	Q8N6U8
		951	A5A4K9
		952	O94744
		953	P35409
		954	P43220
		955	P47871
		956	Q3ZBK9
		957	O14626
		958	Q64017
		959	Q862A9
		960	Q9NQ84
		961	Q70VB1
		962	Q19PY9
		963	O18821
		964	P30968
		965	Q9TTI8
		966	Q7TQP3
		967	Q9Z282
		968	Q8BXS7
		969	Q8K451
		970	Q5FVG1
		971	D4A6L0
		972	Q5E9H8
		973	Q6PI62
		974	Q14439
		975	P31392
		976	D4A7K7
		977	A5PLE7
		978	Q862A8
		979	Q8K3J9
		980	P49685
		981	Q0VDU3
		982	O97664
		983	Q8BX79
		984	O00155
		985	O75388
		986	Q49SQ2
		987	Q49SP8
		988	Q9UPC5
		989	Q9QY42
		990	B2ZHY2
		991	Q8K1Q3
		992	Q9Y5Y3
		993	P46093
		994	Q9Y2T5
		995	Q9BZJ8
		996	Q80UC6
		997	P51651
		998	Q96P69
		999	Q9TTQ9
		1000	Q9NYM4
		1001	Q8CIM5
		1002	Q9I919
		1003	Q5RBG7
		1004	P60895
		1005	Q9BY21
		1006	Q9I918
		1007	Q3U507
		1008	P32249
		1009	Q8TDU6
		1010	Q2YDG0
		1011	Q9NZH0
		1012	Q9JIL6
		1013	E1BPQ3
		1014	Q9PW88
		1015	Q5T6X5
		1016	B3G515
		1017	Q6NS65
		1018	Q61121
		1019	O54897
		1020	P46095
		1021	Q6X632
		1022	Q2KI97
		1023	Q9EPB7
		1024	Q54L53
		1025	Q54SH8
		1026	Q54U89
		1027	Q54F54
		1028	Q54K11
		1029	P31421
		1030	Q1ZZH1
		1031	Q9QYS2
		1032	Q68EF4
		1033	Q3UVX5
		1034	Q863I4
		1035	P35400
		1036	O35659
		1037	O95838
		1038	Q9Z0W0
		1039	P30082
		1040	Q924Y8
		1041	Q8TDV0
		1042	Q7TSN5
		1043	Q6NV75
		1044	Q6PCP7
		1045	Q8C206
		1046	Q3U3F9
		1047	Q90X46
		1048	B2RPY5
		1049	Q8BG55
		1050	Q9JJH2
		1051	Q9BXC1
		1052	O15218
		1053	Q1RMI1
		1054	Q3U6B2
		1055	B0F9W3
		1056	P30951
		1057	Q4R613
		1058	F8VQN3
		1059	Q49SQ3
		1060	Q6XCF2
		1061	Q3SAG9
		1062	Q9ES90
		1063	Q9QYC6
		1064	O43194
		1065	P35413
		1066	P50132
		1067	Q4KLH9
		1068	Q6BD04
		1069	Q9Y2T6
		1070	Q8C010
		1071	Q9EQQ3
		1072	O95800
		1073	Q8BZR0
		1074	Q9NQS5
		1075	P60893
		1076	Q99MT7
		1077	Q86HH3
		1078	Q54SW3
		1079	Q54QG7
		1080	Q54K09
		1081	Q14416
		1082	Q5RAL3
		1083	Q1ZZH0
		1084	Q5NCH9
		1085	Q68ED2
		1086	Q61606
		1087	Q9MZI6
		1088	Q2V2K5
		1089	P30969
		1090	O42329
		1091	Q80T62
		1092	Q8TDV5
		1093	C6KFA3
		1094	Q86SQ4
		1095	Q7TQP0
		1096	P51810
		1097	Q9DDD1
		1098	Q9UJ42
		1099	Q16538
		1100	Q80T02
		1101	P83854
		1102	Q9BG77
		1103	P46091
		1104	Q9NS67
		1105	Q6YNI2
		1106	Q96P67
		1107	Q9ESP4
		1108	Q6JAN0
		1109	Q93126
		1110	P46023
		1111	Q54ET0
		1112	Q75JT4
		1113	Q54LG8
		1114	Q55AP3
		1115	Q13255
		1116	Q14BI2
		1117	Q14832
		1118	P31422
		1119	Q14833
		1120	O15303
		1121	Q14831
		1122	P70579
		1123	P35894
		1124	Q8SPZ1
		1125	P49922
		1126	P32237
		1127	Q95MH6
		1128	Q96P88
		1129	Q7TQP2
		1130	Q6DWJ6
		1131	Q7Z601
		1132	Q96CH1
		1133	Q99LE2
		1134	Q8TDV2
		1135	Q8NGU9
		1136	E1BBQ2
		1137	Q8C419
		1138	B3DM66
		1139	Q3UN16
		1140	Q9NS66
		1141	Q80WT4
		1142	Q6PRD1
		1143	P43142
		1144	B5X337
		1145	B0UXR0
		1146	Q923Z0
		1147	Q13304
		1148	Q09QM4
		1149	Q95LH1
		1150	P46090
		1151	Q12361
		1152	P70585
		1153	Q99680
		1154	Q9QXI3
		1155	Q9JJH3
		1156	P60019
		1157	Q9HC97
		1158	O15354
		1159	P46089
		1160	Q9EQQ4
		1161	Q1JQB3
		1162	A6QLE7
		1163	P0C5J4
		1164	Q3UJF0
		1165	Q9BZJ6
		1166	P30731
		1167	P60894
		1168	Q9GZN0
		1169	Q8WXG9
		1170	Q55AP1
		1171	P35897
		1172	Q80SS6
		1173	Q3KRC4
		1174	Q9NZD1
		1175	Q5U9X3
		1176	Q8K4Z6
		1177	P47775
		1178	Q9BDS7
		1179	P56412
		1180	Q93127
		1181	Q15760
		1182	Q8K087
		1183	Q8K1Z6
		1184	Q8BZA7
		1185	O00270
		1186	Q49SQ1
		1187	O88416
		1188	Q9R1K6
		1189	B4XF06
		1190	Q5U431
		1191	O15529
		1192	Q8BUD0
		1193	Q9BZJ7
		1194	Q75JP4
		1195	Q1ZXQ7
		1196	P47743
		1197	P91685
		1198	P52500
		1199	P32236
		1200	Q8CH60
		1201	Q01776
		1202	Q95MG6
		1203	Q95JG1
		1204	Q96P66
		1205	Q7TQN8
		1206	Q6F3F9
		1207	Q9UNW8
		1208	Q7TQN7
		1209	Q80UC8
		1210	Q7TQN9
		1211	P70259
		1212	Q6P7G9
		1213	Q86SP6
		1214	Q8K0Z9
		1215	Q8NFN8
		1216	Q5T848
		1217	F7EQ49
		1218	P35412
		1219	Q14330
		1220	Q99679
		1221	Q8BZL4
		1222	Q91178
		1223	Q54SH7
		1224	Q09630
		1225	P97772
		1226	P23385
		1227	P31423
		1228	P41594
		1229	P31424
		1230	P35349
		1231	Q5RDQ8
		1232	O00222
		1233	P30550
		1234	Q8TDS4
		1235	O18982
		1236	O97663
		1237	Q3T0E9
		1238	A1A5S3
		1239	Q8BYC4
		1240	Q99678
		1241	P0C5I1
		1242	Q8NDV2
		1243	Q9EP66
		1244	P21729
		1245	P35895
		1246	Q9NDM2
		1247	P49019
		1248	Q9BXC0
		1249	Q8C131
		1250	Q80Z39
		1251	Q9N2B1
		1252	P35367
		1253	P31390
		1254	P25021
		1255	Q9Y5N1
		1256	Q91ZY2
		1257	Q9N2B0
		1258	Q9QYN8
		1259	Q91ZY1
		1260	P30546
		1261	Q9N2B2
		1262	P47747
		1263	P60021
		1264	P25102
		1265	P58406
		1266	P31389
		1267	P70174
		1268	Q76MS7
		1269	P97292
		1270	Q9JI35
		1271	Q9H3N8
		1272	P17124
		1273	P61752
		1274	Q90334
		1275	Q969F8
		1276	Q924U1
		1277	Q91V45
		1278	Q9Z2H4
		1279	O75473
		1280	E5DHB5
		1281	F1MT22
		1282	Q9PU16
		1283	F1MLX5
		1284	A2ARI4
		1285	D4AC13
		1286	P0DM44
		1287	Q3UVD5
		1288	Q95KH4
		1289	Q9H1C0
		1290	Q292N4
		1291	B4LNA8
		1292	B4P3A0
		1293	G5EDW2
		1294	Q9BXB1
		1295	Q9PU17
		1296	Q9JL06
		1297	Q9UBY5
		1298	B4J780
		1299	A1Z7G7
		1300	Q54MC6
		1301	O02721
		1302	P16582
		1303	P16235
		1304	Q28031
		1305	Q92633
		1306	Q8K5E0
		1307	P32250
		1308	P43657
		1309	Q3T181
		1310	O88855
		1311	Q924U0
		1312	E7FE13
		1313	B0BLW3
		1314	Q9Z1P4
		1315	F7D3V9
		1316	Q9HBX8
		1317	P46628
		1318	Q8BLG2
		1319	Q9HBW0
		1320	Q9EQ31
		1321	B3MFV7
		1322	B4GD14
		1323	B4HS00
		1324	G5ECX0
		1325	P61793
		1326	Q99677
		1327	Q8BMC0
		1328	Q28005
		1329	P22888
		1330	Q9R0Q2
		1331	Q9NPC1
		1332	P61794
		1333	Q3ZC80
		1334	Q149R9
		1335	Q4G072
		1336	B3N8M1
		1337	B4KMZ1
		1338	P30730
		1339	P31397
		1340	P41968
		1341	P32245
		1342	P35345
		1343	Q90674
		1344	Q28585
		1345	P35410
		1346	Q9GLJ8
		1347	Q8HXX3
		1348	P70596
		1349	P33032
		1350	Q8MJ89
		1351	Q969V1
		1352	Q15722
		1353	Q9JJL9
		1354	Q9MZ01
		1355	P12526
		1356	P32244
		1357	P56450
		1358	Q9TT23
		1359	Q5IJ49
		1360	Q00619
		1361	P04201
		1362	P33033
		1363	B0V1P1
		1364	O97504
		1365	Q0Z8I9
		1366	P41149
		1367	Q8JZL2
		1368	Q8SQ54
		1369	P41983
		1370	P97639
		1371	Q8MJ88
		1372	P30554
		1373	P56451
		1374	Q9MZV8
		1375	Q99705
		1376	Q91WW3
		1377	Q91ZC7
		1378	Q91ZC4
		1379	Q3UG61
		1380	Q91ZC0
		1381	Q8TDS7
		1382	P23749
		1383	Q7TN39
		1384	Q8R4G1
		1385	Q4QXU5
		1386	Q4QXU2
		1387	Q9W534
		1388	Q91ZB9
		1389	Q7TN51
		1390	Q7TN40
		1391	Q96LB0
		1392	Q864G6
		1393	Q864H6
		1394	P56443
		1395	Q864K0
		1396	Q865E5
		1397	Q864H4
		1398	P51046
		1399	Q90456
		1400	P51049
		1401	Q91WW5
		1402	Q91WW2
		1403	Q91ZC6
		1404	Q91ZC1
		1405	Q7TN45
		1406	Q7TN50
		1407	Q5U9D7
		1408	Q8VCJ6
		1409	Q91ZB5
		1410	Q99MT8
		1411	Q96LB2
		1412	Q3UG50
		1413	Q864G4
		1414	P47798
		1415	Q864K1
		1416	Q864J0
		1417	Q864F4
		1418	Q864J7
		1419	Q864J1
		1420	Q864K6
		1421	Q865E8
		1422	Q9TUK4
		1423	Q864H1
		1424	Q864I5
		1425	Q29J90
		1426	Q91WW4
		1427	Q91ZB8
		1428	Q7TN41
		1429	Q91ZB7
		1430	Q4QXU0
		1431	Q5U9D9
		1432	Q4QXX9
		1433	Q9VXD9
		1434	Q9V817
		1435	Q9VSE7
		1436	Q9GT50
		1437	P83119
		1438	P49285
		1439	O02781
		1440	P49287
		1441	Q62953
		1442	Q2LL16
		1443	Q96LA9
		1444	P56442
		1445	Q864G3
		1446	Q864G1
		1447	Q864H9
		1448	Q80SZ5
		1449	Q864K2
		1450	Q864K3
		1451	Q864F9
		1452	Q864F5
		1453	Q864K8
		1454	Q864I3
		1455	Q864J4
		1456	Q0Q460
		1457	Q864J2
		1458	Q864L0
		1459	P56448
		1460	Q864H3
		1461	Q864I8
		1462	Q864I4
		1463	Q6A155
		1464	O97148
		1465	P51047
		1466	Q91ZC5
		1467	Q3KNA1
		1468	Q7TN44
		1469	Q7TN49
		1470	Q6L786
		1471	Q86SM8
		1472	Q96AM1
		1473	Q7TN38
		1474	Q8CIP3
		1475	Q4QXU4
		1476	Q4QXU3
		1477	O77616
		1478	Q864G9
		1479	P56445
		1480	Q80SS9
		1481	P55167
		1482	Q864F6
		1483	Q865E9
		1484	P79166
		1485	Q01726
		1486	Q864K4
		1487	Q01727
		1488	Q9TU05
		1489	Q95NT6
		1490	Q9VGG8
		1491	Q9W0V7
		1492	P49217
		1493	Q86SM5
		1494	Q4QXU6
		1495	Q96LB1
		1496	Q864K5
		1497	Q864G2
		1498	Q864H8
		1499	Q864H7
		1500	P56444
		1501	P56446
		1502	Q864K9
		1503	Q864K7
		1504	Q864I1
		1505	Q864G0
		1506	Q864J5
		1507	Q864J6
		1508	P56447
		1509	Q864J3
		1510	Q864H0
		1511	O19037
		1512	Q864I6
		1513	Q864F7
		1514	Q29154
		1515	P48039
		1516	P51050
		1517	Q8CIQ6
		1518	P49288
		1519	Q13585
		1520	Q864G7
		1521	Q864I0
		1522	Q864J9
		1523	Q864I2
		1524	Q864J8
		1525	Q864I9
		1526	Q864H5
		1527	Q864H2
		1528	Q864I7
		1529	Q864F8
		1530	Q9V818
		1531	Q9VS77
		1532	Q9W0R5
		1533	Q95NQ0
		1534	O43193
		1535	Q61184
		1536	P51048
		1537	P51052
		1538	O88495
		1539	Q90252
		1540	P83118
		1541	Q8SYV9
		1542	Q9VRN2
		1543	Q9W0R6
		1544	P83120
		1545	O02769
		1546	P49218
		1547	P51051
		1548	P49219
		1549	P48040
		1550	P49286
		1551	Q28558
		1552	Q5DUB2
		1553	P28336
		1554	Q5DUB3
		1555	Q98982
		1556	P30548
		1557	P79218
		1558	P29371
		1559	Q64077
		1560	P51144
		1561	P16610
		1562	P16177
		1563	Q8BZ39
		1564	Q8MJV3
		1565	P49681
		1566	P48146
		1567	Q18904
		1568	O54799
		1569	O55040
		1570	Q58CW4
		1571	Q8MJV2
		1572	Q18179
		1573	Q03613
		1574	O02813
		1575	P21555
		1576	Q5IS62
		1577	O97969
		1578	Q63634
		1579	P25103
		1580	P21452
		1581	Q9HB89
		1582	Q9GZQ4
		1583	P48145
		1584	Q9EP86
		1585	Q924H0
		1586	Q8BZP8
		1587	P34992
		1588	O02836
		1589	Q63447
		1590	P05363
		1591	P30549
		1592	O97512
		1593	Q9WVD0
		1594	P25929
		1595	P50391
		1596	Q61212
		1597	P70310
		1598	Q9JJI5
		1599	Q9ESQ4
		1600	Q9GZQ6
		1601	Q9Y5X5
		1602	Q9VNM1
		1603	Q09502
		1604	Q1RMU8
		1605	Q04573
		1606	Q9Z2D5
		1607	P49146
		1608	Q61041
		1609	O70342
		1610	Q99463
		1611	O88319
		1612	P30547
		1613	Q5DUB1
		1614	P14600
		1615	P30098
		1616	P47937
		1617	P24053
		1618	Q56UD9
		1619	P25931
		1620	P20789
		1621	Q56H79
		1622	P0C0L6
		1623	O02835
		1624	P79211
		1625	P79217
		1626	O95665
		1627	Q9EQD2
		1628	Q09638
		1629	Q6W5P4
		1630	Q28602
		1631	P79113
		1632	Q9DDN6
		1633	Q9GK74
		1634	P97295
		1635	O62729
		1636	Q15761
		1637	Q8VGS3
		1638	Q8NGC9
		1639	B2RN74
		1640	Q8NGX0
		1641	P58182
		1642	Q8NGS6
		1643	P0DN81
		1644	Q8NGT0
		1645	Q8VFV4
		1646	P23271
		1647	Q8NHC5
		1648	Q8NGZ2
		1649	P22270
		1650	Q63384
		1651	Q8VFK2
		1652	Q8VGS1
		1653	P35898
		1654	Q8VF13
		1655	Q9H207
		1656	Q8NH08
		1657	Q8NGC3
		1658	Q8NGN3
		1659	Q8NGN5
		1660	Q9Y4A9
		1661	Q5JRS4
		1662	Q8NGE3
		1663	Q8VES2
		1664	Q9GZK7
		1665	Q8NGC8
		1666	P0DN82
		1667	Q9UGF7
		1668	Q8NGS8
		1669	Q8NGS4
		1670	Q8NGT2
		1671	P23269
		1672	P23273
		1673	Q8NH04
		1674	Q8NGX2
		1675	Q8NH61
		1676	Q9H342
		1677	Q9H2C5
		1678	Q8NGF0
		1679	Q8NH55
		1680	Q8NGJ2
		1681	Q8NH60
		1682	Q8NGI0
		1683	Q8NH57
		1684	Q6IF63
		1685	Q8NGH5
		1686	Q8NGI3
		1687	Q8NGF4
		1688	A6NDH6
		1689	A6NIJ9
		1690	O01670
		1691	Q17232
		1692	Q25188
		1693	Q9VCZ3
		1694	Q4LBB6
		1695	Q8NGT7
		1696	A4D2G3
		1697	Q8NGE2
		1698	Q8NH01
		1699	Q6IF82
		1700	Q8NGB8
		1701	Q8NGJ7
		1702	Q8NH64
		1703	Q9H339
		1704	Q8TCB6
		1705	O88628
		1706	Q8NH63
		1707	Q9H341
		1708	Q8NGJ8
		1709	Q9H2C8
		1710	A6NMU1
		1711	Q96RD2
		1712	Q8NGH6
		1713	P0C617
		1714	Q8NGP9
		1715	A6NHG9
		1716	A6NCV1
		1717	Q60883
		1718	Q60894
		1719	P34984
		1720	Q9JHB2
		1721	Q8VGI1
		1722	Q95156
		1723	Q60879
		1724	Q95157
		1725	Q8VGD6
		1726	Q26421
		1727	P30955
		1728	Q9W6A8
		1729	Q9WUK7
		1730	Q804Q2
		1731	Q4R1I4
		1732	Q9QXZ9
		1733	Q6XL69
		1734	Q6VZZ7
		1735	P32310
		1736	Q63652
		1737	O15973
		1738	O42431
		1739	P30989
		1740	Q8VFK7
		1741	Q8VGR8
		1742	P23265
		1743	Q8VFL9
		1744	P58181
		1745	Q8NH74
		1746	Q8NGE5
		1747	Q8NGN7
		1748	Q8NH81
		1749	Q8NGN4
		1750	O60404
		1751	P30954
		1752	Q8NH07
		1753	P35899
		1754	Q8NG84
		1755	Q8NH02
		1756	Q8NGX1
		1757	Q8NGJ6
		1758	A6NGY5
		1759	Q8NGK1
		1760	Q8NGJ4
		1761	Q8NGK3
		1762	Q6IFN5
		1763	Q7JQF1
		1764	Q25322
		1765	Q8BFQ3
		1766	Q60878
		1767	Q60884
		1768	Q8VFC9
		1769	Q8VG03
		1770	Q8VG02
		1771	Q8VG06
		1772	Q8VG42
		1773	Q6W049
		1774	P34987
		1775	Q9W6A9
		1776	Q5IS39
		1777	P79808
		1778	O16019
		1779	O62795
		1780	P35403
		1781	O16020
		1782	O18486
		1783	P51489
		1784	Q9YH03
		1785	Q9YH02
		1786	P35362
		1787	Q9DGG4
		1788	P29403
		1789	P32311
		1790	P22331
		1791	P28683
		1792	P87366
		1793	P34989
		1794	Q7T3Q7
		1795	P51475
		1796	P22332
		1797	O95047
		1798	O76000
		1799	Q9H210
		1800	O95006
		1801	Q9GZK6
		1802	Q8NG80
		1803	Q96R27
		1804	Q6IF00
		1805	Q8NGI4
		1806	Q6IEY1
		1807	Q8NGD4
		1808	Q8NH41
		1809	Q8NGD0
		1810	Q8NGD1
		1811	Q8NH05
		1812	Q8NGF9
		1813	Q8NGI9
		1814	Q6IFH4
		1815	Q8NGE1
		1816	Q8NGW6
		1817	Q8NGN1
		1818	O14581
		1819	O76099
		1820	Q8NGG8
		1821	Q8NGM9
		1822	Q8NG78
		1823	Q8N146
		1824	Q8NGP2
		1825	Q8NGU1
		1826	Q8NGU2
		1827	Q8NGQ5
		1828	Q8NGZ0
		1829	Q8NGZ9
		1830	Q8NG76
		1831	Q8NGK0
		1832	Q9H344
		1833	Q9H346
		1834	Q96RD3
		1835	Q8NH67
		1836	Q8NGH7
		1837	P0C7T3
		1838	Q8NH89
		1839	Q8N127
		1840	A6NM76
		1841	Q25321
		1842	O77408
		1843	Q60882
		1844	Q60887
		1845	Q60895
		1846	Q7TS48
		1847	Q8VGQ7
		1848	P23270
		1849	Q8VG43
		1850	Q8VGI4
		1851	Q8VGI6
		1852	Q8VEZ0
		1853	P28682
		1854	P03999
		1855	P60015
		1856	Q25157
		1857	Q25158
		1858	Q95YI3
		1859	P52202
		1860	Q90245
		1861	O42301
		1862	P02699
		1863	Q17296
		1864	O42307
		1865	P28681
		1866	Q9YGZ4
		1867	Q9YGZ2
		1868	O42268
		1869	P79863
		1870	Q9YH00
		1871	Q9YGZ7
		1872	P79798
		1873	O18481
		1874	O42452
		1875	O62794
		1876	P35356
		1877	P56516
		1878	Q9YGZ3
		1879	P79911
		1880	O16005
		1881	Q8HY69
		1882	Q9YGY9
		1883	Q9W6A5
		1884	P0DN77
		1885	O18914
		1886	O18912
		1887	P87367
		1888	O61303
		1889	P87368
		1890	O35214
		1891	Q9Y585
		1892	Q15619
		1893	Q9TU84
		1894	Q9TUA6
		1895	P30953
		1896	P47887
		1897	O43749
		1898	P47890
		1899	Q8NGS2
		1900	Q8NH93
		1901	Q15612
		1902	Q5JQS5
		1903	Q8NGZ5
		1904	Q8NGU4
		1905	O76002
		1906	Q8NG85
		1907	Q8NH00
		1908	A6NH00
		1909	Q7Z3T1
		1910	Q8NG97
		1911	Q8NGB2
		1912	Q6IEV9
		1913	Q15615
		1914	Q8NGI6
		1915	Q8NGF7
		1916	Q8NGL4
		1917	A6NKK0
		1918	Q8NH18
		1919	A6NMS3
		1920	Q6IEU7
		1921	O95222
		1922	Q96RD1
		1923	Q8NGZ6
		1924	Q8NGY3
		1925	Q8NGQ2
		1926	Q8NH79
		1927	Q8NGA2
		1928	Q8NG98
		1929	Q8NG95
		1930	Q8NGG7
		1931	Q6IF36
		1932	Q8NH51
		1933	Q8NH09
		1934	O43613
		1935	O62809
		1936	Q8VFK1
		1937	Q8VFL5
		1938	Q8VGR9
		1939	P23268
		1940	Q9H208
		1941	Q9H209
		1942	Q8NH19
		1943	Q8NH80
		1944	Q8NGN6
		1945	O60403
		1946	Q8NGY7
		1947	Q8NGX5
		1948	Q8NGX6
		1949	Q8NGI7
		1950	Q8NGY1
		1951	Q8NG94
		1952	Q8NGR1
		1953	Q8NGS7
		1954	Q8NG92
		1955	P23274
		1956	A6ND48
		1957	Q8NHC6
		1958	Q96R47
		1959	Q9H205
		1960	A6NND4
		1961	Q8NGL6
		1962	A6NMZ5
		1963	A6NHA9
		1964	Q8NGA8
		1965	Q9Y5P1
		1966	Q8NGF3
		1967	Q9H255
		1968	Q9H343
		1969	Q8NGJ5
		1970	Q8NH59
		1971	Q8NGJ9
		1972	Q9UKL2
		1973	Q8NGK2
		1974	Q8NGJ3
		1975	Q8NGH9
		1976	Q6IFG1
		1977	Q8NGK6
		1978	Q8NGK4
		1979	Q8NH53
		1980	Q8NGI2
		1981	Q8NGF1
		1982	Q8NGH8
		1983	Q8NGI1
		1984	P0C628
		1985	Q8NH90
		1986	Q8NGI8
		1987	A6NJZ3
		1988	A6NL08
		1989	Q60880
		1990	P34985
		1991	Q60888
		1992	Q9QY00
		1993	Q8VFB9
		1994	Q8VEX6
		1995	P23267
		1996	Q8VF65
		1997	Q8VG05
[truncated: 1,113 more rows]

## Sheet: Table.S2
		Supplementary
			This supplementary file contains interaction pairs extracted from DIP databank. These interaction pairs were extracted in core mode.
			Protein	Protein	Interaction Pairs
			P01730	P01730	P01730,P01730
			P00907	P00968	P00907,P00968
			P07713	P07713	P07713,P07713
			P09798	P09798	P09798,P09798
			P23255	P20227	P23255,P20227
			Q62311	P21675	Q62311,P21675
			P29375	P06400	P29375,P06400
			P07278	P06244	P07278,P06244
			P20226	P09086	P20226,P09086
			P16371	P14003	P16371,P14003
			Q01069	Q01070	Q01069,Q01070
			P22681	P46108	P22681,P46108
			P06782	P38717	P06782,P38717
			P27986	P06213	P27986,P06213
			P04049	P31946	P04049,P31946
			P15172	Q08999	P15172,Q08999
			P25605	P07342	P25605,P07342
			P17947	P17095	P17947,P17095
			Q08945	P17947	Q08945,P17947
			Q27272	P20227	Q27272,P20227
			P38930	P15790	P38930,P15790
			Q01068	P09775	Q01068,P09775
			Q01070	P10083	Q01070,P10083
			P04637	Q9DH70	P04637,Q9DH70
			P25490	Q09472	P25490,Q09472
			P36956	Q92793	P36956,Q92793
			Q04650	P15923	Q04650,P15923
			P15172	P15923	P15172,P15923
			Q02535	P15884	Q02535,P15884
			P32561	P25490	P32561,P25490
			P46414	P43063	P46414,P43063
			P25323	P43063	P25323,P43063
			Q39023	P25323	Q39023,P25323
			Q13315	P00519	Q13315,P00519
			P20338	P39958	P20338,P39958
			P35439	P35609	P35439,P35609
			P35609	P02593	P35609,P02593
			Q15172	P31314	Q15172,P31314
			P37107	P36438	P37107,P36438
			Q15172	Q94818	Q15172,Q94818
			P15172	P15172	P15172,P15172
			P07269	P22035	P07269,P22035
			P50278	P33418	P50278,P33418
			P02568	P00639	P02568,P00639
			P18428	P08571	P18428,P08571
			P04273	P03995	P04273,P03995
			P10417	P04925	P10417,P04925
			P10809	P04273	P10809,P04273
			P04273	P0A6F5	P04273,P0A6F5
			P07622	P02928	P07622,P02928
			P10415	P10415	P10415,P10415
			P10415	Q07812	P10415,Q07812
			P30429	P41958	P30429,P41958
			P30429	P42573	P30429,P42573
			P27705	P14922	P27705,P14922
			P19438	Q15628	P19438,Q15628
			P39429	P19438	P39429,P19438
			Q91407	P08138	Q91407,P08138
			Q91407	P20783	Q91407,P20783
			P62993	P52583	P62993,P52583
			P24348	Q19019	P24348,Q19019
			P01584	P29466	P01584,P29466
			P01579	P70380	P01579,P70380
			P70380	P29466	P70380,P29466
			P70380	P42574	P70380,P42574
			P01350	P32239	P01350,P32239
			P01350	P35570	P01350,P35570
			Q15349	P43405	Q15349,P43405
			P05453	P05453	P05453,P05453
			P05453	P12385	P05453,P12385
			Q62622	P06730	Q62622,P06730
			Q60431	P36956	Q60431,P36956
			Q60431	Q12772	Q60431,Q12772
			P09874	P42574	P09874,P42574
			P04637	Q00987	P04637,Q00987
			Q64693	P14859	Q64693,P14859
			Q64693	P09086	Q64693,P09086
			P09624	P19262	P09624,P19262
			P20967	P19262	P20967,P19262
			Q00764	P31688	Q00764,P31688
			Q00764	P38427	Q00764,P38427
			P31688	P38426	P31688,P38426
			P31688	P38427	P31688,P38427
			P42345	P20071	P42345,P20071
			P00587	Q99075	P00587,Q99075
			P09798	P53886	P09798,P53886
			P09798	P14724	P09798,P14724
			P53886	P53886	P53886,P53886
			P09798	P16522	P09798,P16522
			P09798	P38042	P09798,P38042
			P16522	P16522	P16522,P16522
			P16522	P38042	P16522,P38042
			P00899	P00937	P00899,P00937
			P03965	P07258	P03965,P07258
			P13712	Q04199	P13712,Q04199
			P13712	Q12495	P13712,Q12495
			Q04199	Q12495	Q04199,Q12495
			Q27272	P49847	Q27272,P49847
			Q16514	Q16514	Q16514,Q16514
			P02304	Q16514	P02304,Q16514
			Q16594	P02304	Q16594,P02304
			P06899	Q62311	P06899,Q62311
			Q62311	Q16695	Q62311,Q16695
			P51123	P20227	P51123,P20227
			P13393	P46677	P13393,P46677
			P20226	P46677	P20226,P46677
			P20226	P21675	P20226,P21675
			P47825	P51123	P47825,P51123
			P23255	P13393	P23255,P13393
			Q24325	P20227	Q24325,P20227
			P49847	P20227	P49847,P20227
			P49905	P20227	P49905,P20227
			P47825	P49905	P47825,P49905
			P0A8P6	P21891	P0A8P6,P21891
			Q45914	Q45894	Q45914,Q45894
			P02549	P11277	P02549,P11277
			Q62311	Q16594	Q62311,Q16594
			Q62311	Q16514	Q62311,Q16514
			P20226	Q62311	P20226,Q62311
			Q62311	P29083	Q62311,P29083
			P49848	Q16594	P49848,Q16594
			Q16594	Q00403	Q16594,Q00403
			Q15572	P20226	Q15572,P20226
			P08047	Q00403	P08047,Q00403
			Q00403	P25490	Q00403,P25490
			Q27272	P04637	Q27272,P04637
			Q16594	P04637	Q16594,P04637
			P49848	P04637	P49848,P04637
			P08047	P47825	P08047,P47825
			P25490	P08047	P25490,P08047
			P03254	P18846	P03254,P18846
			P03254	P15336	P03254,P15336
			P03254	P18847	P03254,P18847
			P03254	P45984	P03254,P45984
			P06400	P03254	P06400,P03254
			P12428	P10090	P12428,P10090
			P0AB67	P07001	P0AB67,P07001
			P38636	P38995	P38636,P38995
			P06400	P32519	P06400,P32519
			P03129	P06400	P03129,P06400
			P06400	P03130	P06400,P03130
			P29374	P06400	P29374,P06400
			P06400	Q13029	P06400,Q13029
			P06400	Q63755	P06400,Q63755
			P13393	P46678	P13393,P46678
			P29056	P46678	P29056,P46678
			P29056	P13393	P29056,P13393
			Q15543	Q15544	Q15543,Q15544
			P20226	Q15544	P20226,Q15544
			Q15543	P20226	Q15543,P20226
			Q12962	Q15543	Q12962,Q15543
			P20226	Q16514	P20226,Q16514
			Q16514	Q15544	Q16514,Q15544
			Q16514	Q12962	Q16514,Q12962
			P03254	P47825	P03254,P47825
			P06701	P61830	P06701,P61830
			P06701	P02309	P06701,P02309
			P11978	P61830	P11978,P61830
			P11978	P02309	P11978,P02309
			P06701	P11978	P06701,P11978
			P06701	P11938	P06701,P11938
			P02293	P06701	P02293,P06701
			P06701	P06701	P06701,P06701
			P11938	P11978	P11938,P11978
			P06700	P11978	P06700,P11978
			P38959	Q07468	P38959,Q07468
			P23287	P25296	P23287,P25296
			P25296	P14747	P25296,P14747
			P07278	P06245	P07278,P06245
			P05986	P07278	P05986,P07278
			P09959	P25302	P09959,P25302
			P25302	P24869	P25302,P24869
			P09959	P29295	P09959,P29295
			P23292	P23291	P23292,P23291
			P38930	P38930	P38930,P38930
			P08752	Q08462	P08752,Q08462
			P26769	P29387	P26769,P29387
			P03702	P13458	P03702,P13458
			P53540	P53378	P53540,P53378
			P53378	P38863	P53378,P38863
			P38863	P53540	P38863,P53540
			P32380	P53540	P32380,P53540
			P38863	P32380	P38863,P32380
			P03702	P08394	P03702,P08394
			P11191	P08394	P11191,P08394
			Q08639	P30274	Q08639,P30274
			P06127	Q8NEB9	P06127,Q8NEB9
			P06127	Q00839	P06127,Q00839
			P06239	P06127	P06239,P06127
			Q62225	P14753	Q62225,P14753
			Q13671	P01112	Q13671,P01112
			Q13671	P42655	Q13671,P42655
			P42684	Q13671	P42684,Q13671
			P42768	P16333	P42768,P16333
			P60953-2	Q61036	P60953-2,Q61036
			P09759	Q60631	P09759,Q60631
			P09759	Q60760	P09759,Q60760
			P09759	Q6P7B6	P09759,Q6P7B6
			Q60898	Q03145	Q60898,Q03145
			Q03145	P70304	Q03145,P70304
			P20827	P29317	P20827,P29317
			Q15628	P39429	Q15628,P39429
			Q15628	Q13158	Q15628,Q13158
			Q13158	P25445	Q13158,P25445
			P20333	P39429	P20333,P39429
			Q13596	P00533	Q13596,P00533
			Q13546	P25445	Q13546,P25445
			P25445	P25445	P25445,P25445
			P19438	Q13546	P19438,Q13546
			Q13546	Q15628	Q13546,Q15628
			P70304	P01830	P70304,P01830
			P39429	P39429	P39429,P39429
			P39429	P39428	P39429,P39428
			Q13546	P39429	Q13546,P39429
			P14778	P51617	P14778,P51617
			P13747	P27797	P13747,P27797
			P21856	P20339	P21856,P20339
			P19097	P07149	P19097,P07149
			P14859	P20226	P14859,P20226
			P09086	P13393	P09086,P13393
			P30681	P09086	P30681,P09086
			P14859	P30681	P14859,P30681
			Q03052	P30681	Q03052,P30681
			P0A7H6	P15027	P0A7H6,P15027
			P02339	P15027	P02339,P15027
			P32468	P33304	P32468,P33304
			P08092	P25009	P08092,P25009
			P25009	P01129	P25009,P01129
			P25342	P33520	P25342,P33520
			Q04921	Q04921	Q04921,Q04921
			Q07350	P32524	Q07350,P32524
			P19736	Q07350	P19736,Q07350
			P19736	P19736	P19736,P19736
			P19736	P32524	P19736,P32524
			P09661	Q12874	P09661,Q12874
			P09661	P21372	P09661,P21372
			P11420	Q07291	P11420,Q07291
			Q07291	P16371	Q07291,P16371
			Q01068	Q01068	Q01068,Q01068
			Q01071	Q01068	Q01071,Q01068
			P10083	Q01069	P10083,Q01069
			P11420	Q01069	P11420,Q01069
			P10084	Q01070	P10084,Q01070
			P09775	Q01070	P09775,Q01070
			Q01070	P11420	Q01070,P11420
			P16371	Q01070	P16371,Q01070
			P10084	P13097	P10084,P13097
			P13097	P09775	P13097,P09775
			P11420	P13097	P11420,P13097
			P16371	P13097	P16371,P13097
			Q01069	Q01069	Q01069,Q01069
			P13096	Q01069	P13096,Q01069
			Q01069	Q07291	Q01069,Q07291
			Q01069	Q01071	Q01069,Q01071
			P48987	Q01069	P48987,Q01069
			Q01070	Q01070	Q01070,Q01070
			Q01070	P13096	Q01070,P13096
			Q01070	Q07291	Q01070,Q07291
			Q01070	Q01071	Q01070,Q01071
			P13097	Q01069	P13097,Q01069
			P13097	Q01070	P13097,Q01070
			P13097	P13096	P13097,P13096
			P13097	Q01071	P13097,Q01071
			Q07291	P13097	Q07291,P13097
			P48987	P13097	P48987,P13097
			P13096	P13096	P13096,P13096
			P13096	Q01071	P13096,Q01071
			Q07291	Q07291	Q07291,Q07291
			Q01071	Q07291	Q01071,Q07291
			Q01068	Q01069	Q01068,Q01069
			Q01070	Q01068	Q01070,Q01068
			Q01068	P13096	Q01068,P13096
			Q01068	P48987	Q01068,P48987
			Q01071	Q01071	Q01071,Q01071
			P22681	P05783	P22681,P05783
			P22681	Q12965	P22681,Q12965
			P22681	P15498	P22681,P15498
			P22681	P62993	P22681,P62993
			P27986	P22681	P27986,P22681
			P35279	Q61598	P35279,Q61598
			P20339	Q61598	P20339,Q61598
			P62820	Q61598	P62820,Q61598
			P61019	Q61598	P61019,Q61598
			P20338	Q61598	P20338,Q61598
			P35279	Q6PAL8	P35279,Q6PAL8
			P20339	Q62145	P20339,Q62145
			P32851	P32851	P32851,P32851
			Q08850	Q08850	Q08850,Q08850
			P32851	P61765	P32851,P61765
			P61765	P50279	P61765,P50279
			O70441	P61765	O70441,P61765
			P32851	Q62753	P32851,Q62753
			P50279	Q62753	P50279,Q62753
			Q62753	O70441	Q62753,O70441
			P06159	P06162	P06159,P06162
			P20444	Q62083	P20444,Q62083
			P35568	P06213	P35568,P06213
			P16371	Q01069	P16371,Q01069
			P15923	P10085	P15923,P10085
			P41136	P15923	P41136,P15923
			P15923	P19335	P15923,P19335
			P15923	P20428	P15923,P20428
			P81274	P04899	P81274,P04899
			P08069	P29353	P08069,P29353
			P08069	P35570	P08069,P35570
			P06213	P29353	P06213,P29353
			P27986	P08069	P27986,P08069
			P11420	Q64279	P11420,Q64279
			P0ABZ1	P25798	P0ABZ1,P25798
			P0ABZ1	P09120	P0ABZ1,P09120
			P06974	P15070	P06974,P15070
			P00824	P00822	P00824,P00822
			P00837	P00832	P00837,P00832
			P00831	P00822	P00831,P00822
			P00824	P00831	P00824,P00831
			P00837	P00831	P00837,P00831
			P00832	P00831	P00832,P00831
			P15056	P68511	P15056,P68511
			P15056	P68255	P15056,P68255
			P15056	P63102	P15056,P63102
			P68511	P04049	P68511,P04049
			P68255	P04049	P68255,P04049
			P15056	P31938	P15056,P31938
			P15056	P01112	P15056,P01112
			P63102	P04049	P63102,P04049
			P04049	P01112	P04049,P01112
			P22677	P33454	P22677,P33454
			P19878	P14598	P19878,P14598
			P31946	P30304	P31946,P30304
			P42655	P30304	P42655,P30304
			P31946	P30305	P31946,P30305
			Q6FHM2	P04049	Q6FHM2,P04049
			P63104	P04049	P63104,P04049
			P02340	P04049	P02340,P04049
			Q06124	Q14451	Q06124,Q14451
			Q14205	Q13424	Q14205,Q13424
			Q13424	Q91493	Q13424,Q91493
			Q13884	Q14205	Q13884,Q14205
			Q13884	P46939	Q13884,P46939
			Q13884	Q91493	Q13884,Q91493
			P05067	P05067	P05067,P05067
			P02593	P17677	P02593,P17677
			Q08639	Q01094	Q08639,Q01094
			Q14186	Q14209	Q14186,Q14209
			Q14209	Q14188	Q14209,Q14188
			Q14209	P06400	Q14209,P06400
			Q09472	P04637	Q09472,P04637
			P21675	P06400	P21675,P06400
			Q92793	P10243	Q92793,P10243
			Q00764	P38426	Q00764,P38426
			P38930	P19454	P38930,P19454
			Q01069	P10084	Q01069,P10084
			P10415	Q07820	P10415,Q07820
			P03254	P08047	P03254,P08047
			P03254	P21675	P03254,P21675
			P15790	P43639	P15790,P43639
			P19538	P23647	P19538,P23647
			P62993	P09759	P62993,P09759
			P12294	P12398	P12294,P12398
			P30561	P53762	P30561,P53762
			P13097	P10083	P13097,P10083
			P13096	Q07291	P13096,Q07291
			P35279	Q62145	P35279,Q62145
			P06974	P06974	P06974,P06974
			P30305	P42655	P30305,P42655
			P10083	P18491	P10083,P18491
			P19438	P19438	P19438,P19438
			P15056	Q63932	P15056,Q63932
			P43639	P19454	P43639,P19454
			P00648	P11540	P00648,P11540
			Q92793	P16220	Q92793,P16220
			P14922	P16649	P14922,P16649
			P17947	P49716	P17947,P49716
			P19438	Q13158	P19438,Q13158
			P62993	P00533	P62993,P00533
			P21708	Q62622	P21708,Q62622
			P38042	P38042	P38042,P38042
			Q24325	P51123	Q24325,P51123
			Q24325	P21675	Q24325,P21675
			P23255	P21675	P23255,P21675
			Q62311	P35269	Q62311,P35269
			P22415	P03254	P22415,P03254
			P06701	P04911	P06701,P04911
			P43639	P43639	P43639,P43639
			Q62225	P26954	Q62225,P26954
			P13747	Q03519	P13747,Q03519
			P10084	Q01068	P10084,Q01068
			P13096	P11420	P13096,P11420
			P10721	P62993	P10721,P62993
			P11212	P04877	P11212,P04877
			P0ABZ1	P06974	P0ABZ1,P06974
			Q13424	P46939	Q13424,P46939
			P11831	P35269	P11831,P35269
			P09775	Q01069	P09775,Q01069
			Q08639	P06400	Q08639,P06400
			P20152	P15924	P20152,P15924
			P15924	P13647	P15924,P13647
			Q03405	P08631	Q03405,P08631
			P63211	P16520	P63211,P16520
			P19793	P34021	P19793,P34021
			P19447	Q13889	P19447,Q13889
			P40368	P14306	P40368,P14306
			P05556	P56199	P05556,P56199
			P10809	P08107	P10809,P08107
			P38999	P47093	P38999,P47093
			P06493	Q16667	P06493,Q16667
			Q62120	P04049	Q62120,P04049
			P20152	P20152	P20152,P20152
			P32927	P04141	P32927,P04141
			P05556	P17301	P05556,P17301
			P20226	P07269	P20226,P07269
			Q03137	P39688	Q03137,P39688
			P47093	P40070	P47093,P40070
			P06400	Q14186	P06400,Q14186
			Q14186	P28749	Q14186,P28749
			Q14188	P06400	Q14188,P06400
			Q14188	P28749	Q14188,P28749
			P10210	P10210	P10210,P10210
			Q7LZW6	P10202	Q7LZW6,P10202
			P19527	P19527	P19527,P19527
			P12839	P19527	P12839,P19527
			P19527	P16884	P19527,P16884
			P42410	P42409	P42410,P42409
			P42411	P42410	P42411,P42410
			P42409	P42411	P42409,P42411
			P40399	P17903	P40399,P17903
			P17903	P17904	P17903,P17904
			P42409	P42409	P42409,P42409
			P17904	P17904	P17904,P17904
			P46933	P08592	P46933,P08592
			P30309	Q96Q89	P30309,Q96Q89
			P02340	Q9DH70	P02340,Q9DH70
			P09572	P08251	P09572,P08251
			P07948	P22681	P07948,P22681
			P15924	P31001	P15924,P31001
			P15924	Q64507	P15924,Q64507
			P15924	P05787	P15924,P05787
			P05783	P20152	P05783,P20152
			P05783	P05787	P05783,P05787
			P40020	P42073	P40020,P42073
			P15173	P15923	P15173,P15923
			P06782	P32578	P06782,P32578
			P22219	P22543	P22219,P22543
			P11978	P11978	P11978,P11978
			P33750	P15646	P33750,P15646
			P20248	P12931	P20248,P12931
			P12931	P24385	P12931,P24385
			P61024	P24385	P61024,P24385
			P24385	P06493	P24385,P06493
			P24941	P24385	P24941,P24385
			P24941	P20248	P24941,P20248
			P11802	Q96TE0	P11802,Q96TE0
			Q00534	Q96TE0	Q00534,Q96TE0
			P06400	Q00534	P06400,Q00534
			P11802	P30279	P11802,P30279
			P30279	Q96TE0	P30279,Q96TE0
			P03090	P03096	P03090,P03096
			P29792	P22677	P29792,P22677
			P24567	P22677	P24567,P22677
			P05412	P20226	P05412,P20226
			P27824	P11166	P27824,P11166
			P11166	P27797	P11166,P27797
			P11499	P30561	P11499,P30561
			P27037	P27037	P27037,P27037
			Q04771	P27037	Q04771,P27037
			P36896	P27037	P36896,P27037
			P27037	P36898	P27037,P36898
			P19756	P42230	P19756,P42230
			P24275	P04409	P24275,P04409
			P17252	P24588	P17252,P24588
			P24275	P00515	P24275,P00515
			P12368	Q12802	P12368,Q12802
			P00515	P00515	P00515,P00515
			P31323	P31323	P31323,P31323
			P24275	P31323	P24275,P31323
			P31322	P06493	P31322,P06493
			P11137	P31322	P11137,P31322
			P24588	P20651	P24588,P20651
			P23458	P40189	P23458,P40189
			P40189	Q62689	P40189,Q62689
			P40189	P29597	P40189,P29597
			Q06124	P40189	Q06124,P40189
			Q00422	Q00420	Q00422,Q00420
			P40957	P26309	P40957,P26309
			P40958	P26309	P40958,P26309
			Q80US8	P26309	Q80US8,P26309
			P23458	P17181	P23458,P17181
			P42227	Q62120	P42227,Q62120
			Q62120	P42232	Q62120,P42232
			Q62120	P01111	Q62120,P01111
			P04049	P01111	P04049,P01111
			Q62120	Q63953	Q62120,Q63953
			Q62120	P10912	Q62120,P10912
			P19941	Q62120	P19941,Q62120
			P16882	Q62120	P16882,Q62120
			P14753	Q62120	P14753,Q62120
			Q62120	P40189	Q62120,P40189
			P45984	P42227	P45984,P42227
			P17275	P42227	P17275,P42227
			P42227	Q61727	P42227,Q61727
			P23458	Q03405	P23458,Q03405
			P29597	Q03405	P29597,Q03405
			Q03405	P39688	Q03405,P39688
			P32927	P05113	P32927,P05113
			P32927	P08700	P32927,P08700
			P15509	P04141	P15509,P04141
			Q01094	P19838	Q01094,P19838
			P19838	P19838	P19838,P19838
			P29597	P17181	P29597,P17181
			P98083	Q62120	P98083,Q62120
			P98083	P16310	P98083,P16310
			P62993	P98083	P62993,P98083
			P00813	P47745	P00813,P47745
			P63211	P62873	P63211,P62873
			Q6FHM2	P63211	Q6FHM2,P63211
			P63211	P29387	P63211,P29387
			P63212	P62873	P63212,P62873
			Q6FHM2	P63212	Q6FHM2,P63212
			P16520	P63212	P16520,P63212
			P63212	P29387	P63212,P29387
			P63212	P62881	P63212,P62881
			P63214	P62873	P63214,P62873
			Q6FHM2	P63214	Q6FHM2,P63214
			P63214	P16520	P63214,P16520
			P63214	P29387	P63214,P29387
			P62881	P63214	P62881,P63214
			P50153	Q6FHM2	P50153,Q6FHM2
			P50153	P16520	P50153,P16520
			P50153	P29387	P50153,P29387
			P62881	P50153	P62881,P50153
			P63217	P62873	P63217,P62873
			Q6FHM2	P63217	Q6FHM2,P63217
			P63217	P16520	P63217,P16520
			P29387	P63217	P29387,P63217
			P62881	P63217	P62881,P63217
			P30671	P62873	P30671,P62873
			Q6FHM2	P30671	Q6FHM2,P30671
			P29387	P30671	P29387,P30671
			P30671	P62881	P30671,P62881
			P18852	P18851	P18852,P18851
			P08539	P18851	P08539,P18851
			P00813	P27487	P00813,P27487
			P08575	P27487	P08575,P27487
			P20153	P34021	P20153,P34021
			P20153	P49869	P20153,P49869
			P49870	P20153	P49870,P20153
			P34021	P49700	P34021,P49700
			P49869	P49700	P49869,P49700
			P49700	P49870	P49700,P49870
			P49869	P19793	P49869,P19793
			P19793	P49870	P19793,P49870
			P19447	P18074	P19447,P18074
			P32780	P19447	P32780,P19447
			P19447	Q13888	P19447,Q13888
			P18074	P32780	P18074,P32780
			P18074	Q13888	P18074,Q13888
			Q13889	P18074	Q13889,P18074
			Q13889	Q13888	Q13889,Q13888
			Q13888	P32780	Q13888,P32780
			P28715	P19447	P28715,P19447
			P32780	P28715	P32780,P28715
			P28715	P18074	P28715,P18074
			P28715	Q13888	P28715,Q13888
			Q13216	Q03468	Q13216,Q03468
			Q13888	Q13216	Q13888,Q13216
			P20226	Q16533	P20226,Q16533
			Q13487	P20226	Q13487,P20226
			P02766	P05067	P02766,P05067
			Q01705	P31266	Q01705,P31266
			P31266	P07207	P31266,P07207
			Q01705	P28159	Q01705,P28159
			P28159	P07207	P28159,P07207
			P28574	P01108	P28574,P01108
			P02675	P27797	P02675,P27797
			P28827	P12830	P28827,P12830
			P28647	P04897	P28647,P04897
			P08753	P28647	P08753,P28647
			P21279	P28647	P21279,P28647
			P21278	P28647	P21278,P28647
			P34087	P20433	P34087,P20433
			P67870	P67870	P67870,P67870
			P67870	P19138	P67870,P19138
			P26006	P30409	P26006,P30409
			P05556	P30409	P05556,P30409
			P30409	Q99075	P30409,Q99075
			P62993	Q28685	P62993,Q28685
			P40189	P05231	P40189,P05231
			P05231	P08887	P05231,P08887
			P15260	P01579	P15260,P01579
			P17480	P06400	P17480,P06400
			Q01694	P22897	Q01694,P22897
			P32835	P41920	P32835,P41920
			P24169	P02378	P24169,P02378
			P24169	P0A7P5	P24169,P0A7P5
			Q16531	Q7M022	Q16531,Q7M022
			P43405	P07948	P43405,P07948
			P43405	P19174	P43405,P19174
			P19174	Q00839	P19174,Q00839
			P05106	P08514	P05106,P08514
			P53618	P15829	P53618,P15829
			P35221	P35222	P35221,P35222
			P35222	P12830	P35222,P12830
			P04505	P04505	P04505,P04505
			P15104	P10809	P15104,P10809
			P10189	P10192	P10189,P10192
			P10192	P10236	P10192,P10236
			P10192	P10193	P10192,P10193
			P07900	P35869	P07900,P35869
			P07900	P04150	P07900,P04150
			P00488	P04792	P00488,P04792
			Q02821	P20676	Q02821,P20676
			P14784	P01589	P14784,P01589
			P60568	P14784	P60568,P14784
			P60568	P31785	P60568,P31785
			P07900	P07900	P07900,P07900
			P08238	P08238	P08238,P08238
			P36183	P36183	P36183,P36183
			P26798	P13902	P26798,P13902
			P17119	Q01649	P17119,Q01649
			Q04864	P34932	Q04864,P34932
			Q04206	P34932	Q04206,P34932
			P34932	P25963	P34932,P25963
			P07269	P07270	P07269,P07270
			Q00403	P07269	Q00403,P07269
			P07269	P29084	P07269,P29084
			P07270	P20226	P07270,P20226
			P07270	Q00403	P07270,Q00403
			P07270	P29084	P07270,P29084
			P22415	P15407	P22415,P15407
			Q05499	P19388	Q05499,P19388
			Q05499	Q00403	Q05499,Q00403
			P19388	Q00403	P19388,Q00403
			P15923	P09874	P15923,P09874
			P15923	P19338	P15923,P19338
			P03956	P01033	P03956,P01033
			P04489	P03243	P04489,P03243
			P04492	Q13323	P04492,Q13323
			Q13323	P10415	Q13323,P10415
			P04637	P03243	P04637,P03243
			P04489	P04637	P04489,P04637
			Q06609	P63279	Q06609,P63279
			P04637	P63279	P04637,P63279
			P17181	P48551	P17181,P48551
			P00523	Q05860	P00523,Q05860
			Q05876	Q05860	Q05876,Q05860
			P00523	Q05858	P00523,Q05858
			P31266	Q69138	P31266,Q69138
			P31266	Q69139	P31266,Q69139
			P03203	P31266	P03203,P31266
			P15027	P03016	P15027,P03016
			P21135	P18296	P21135,P18296
			Q61730	P51617	Q61730,P51617
			Q45538	Q45538	Q45538,Q45538
			P25028	P25028	P25028,P25028
			P43351	P63279	P43351,P63279
			P07900	P11802	P07900,P11802
			P09769	P07900	P09769,P07900
			P07900	P06239	P07900,P06239
			Q15185	P07900	Q15185,P07900
			P07900	P10809	P07900,P10809
			P11345	Q61576	P11345,Q61576
			P11500	P04049	P11500,P04049
			P00929	P00933	P00929,P00933
			P11500	P07812	P11500,P07812
			P07900	P12931	P07900,P12931
			P32380	P06787	P32380,P06787
			P32639	Q00916	P32639,Q00916
			Q02554	Q99181	Q02554,Q99181
			P47093	Q99181	P47093,Q99181
			P47093	P25644	P47093,P25644
			P47093	P39081	P47093,P39081
			P39998	P47093	P39998,P47093
			P47093	P53147	P47093,P53147
			P47093	P38768	P47093,P38768
			P40438	P47093	P40438,P47093
			P47093	P35198	P47093,P35198
			P48240	P47093	P48240,P47093
			P53742	P47093	P53742,P47093
			Q12186	P36084	Q12186,P36084
			Q07350	P39935	Q07350,P39935
			P40018	P43321	P40018,P43321
			Q00526	Q16667	Q00526,Q16667
			P24941	Q16667	P24941,Q16667
			Q06124	P06213	Q06124,P06213
			P16882	P42227	P16882,P42227
			Q02821	P32499	Q02821,P32499
			P05783	P15924	P05783,P15924
			P30285	P25322	P30285,P25322
			P42230	P16882	P42230,P16882
			P01563	P17181	P01563,P17181
			P62881	P63211	P62881,P63211
			P30671	P16520	P30671,P16520
			P14306	P34077	P14306,P34077
			P40189	P40189	P40189,P40189
			P10809	P25325	P10809,P25325
			P06782	P12904	P06782,P12904
			P04492	Q07812	P04492,Q07812
			Q45536	Q45538	Q45536,Q45538
			P38203	P47093	P38203,P47093
			P47093	P53952	P47093,P53952
			Q07161	P06400	Q07161,P06400
			Q9D646	P15924	Q9D646,P15924
			P14306	P48837	P14306,P48837
			P19784	P67870	P19784,P67870
			P15924	P02538	P15924,P02538
			P05358	P0A3W4	P05358,P0A3W4
			P01100	P20226	P01100,P20226
			P17535	P42227	P17535,P42227
			P09619	P42229	P09619,P42229
			P62873	P50153	P62873,P50153
			P28715	Q03468	P28715,Q03468
			Q02199	P14306	Q02199,P14306
			P19838	P34932	P19838,P34932
			P04637	Q13625	P04637,Q13625
			Q05858	Q05876	Q05858,Q05876
			P38769	P47093	P38769,P47093
			P47093	Q08491	P47093,Q08491
			P47093	P18900	P47093,P18900
			P47093	P22147	P47093,P22147
			P53550	P47093	P53550,P47093
			P08069	Q06124	P08069,Q06124
			P42232	P16882	P42232,P16882
			P07948	Q03405	P07948,Q03405
			P53620	P33767	P53620,P33767
			P14784	P31785	P14784,P31785
			Q03405	P09769	Q03405,P09769
			P36622	P28829	P36622,P28829
			P31785	P52333	P31785,P52333
			P05627	P01101	P05627,P01101
			P06493	P24864	P06493,P24864
			P17709	P60010	P17709,P60010
			Q03048	P60010	Q03048,P60010
			P04386	Q01939	P04386,Q01939
			P07248	Q02336	P07248,Q02336
			P50108	P32629	P50108,P32629
			P38042	P14724	P38042,P14724
			P53886	Q12157	P53886,Q12157
			P46680	Q03048	P46680,Q03048
			P39010	P35197	P39010,P35197
			P78714	P78714	P78714,P78714
			P06702	P05109	P06702,P05109
			P11710	P60010	P11710,P60010
			P47124	P46985	P47124,P46985
			P41895	P35189	P41895,P35189
			P46671	P43592	P46671,P43592
			P50539	P61244	P50539,P61244
			P03033	P03033	P03033,P03033
			P10276	P19793	P10276,P19793
			P19793	Q07869	P19793,Q07869
			Q60641	P19793	Q60641,P19793
			P19793	Q60644	P19793,Q60644
			P29539	P11938	P29539,P11938
			P23572	P61024	P23572,P61024
			P61024	P23573	P61024,P23573
			P06493	P61024	P06493,P61024
			P61024	P24941	P61024,P24941
			P61024	Q00526	P61024,Q00526
			P00546	P61024	P00546,P61024
			P23561	P32917	P23561,P32917
			P32917	P06784	P32917,P06784
			P16892	P32917	P16892,P32917
			P32917	P14681	P32917,P14681
			P20248	P38936	P20248,P38936
			P24385	P38936	P24385,P38936
			P24864	P38936	P24864,P38936
			P10815	P04551	P10815,P04551
			P23561	P14681	P23561,P14681
			P16892	P23561	P16892,P23561
			P14681	P06784	P14681,P06784
			P06784	P16892	P06784,P16892
			P14681	P13574	P14681,P13574
			P23561	P25344	P23561,P25344
			P01119	Q06891	P01119,Q06891
			P01119	P28829	P01119,P28829
			Q06891	P24719	Q06891,P24719
			P01119	P24719	P01119,P24719
			Q08400	Q08398	Q08400,Q08398
			P16649	Q6B184	P16649,Q6B184
			P13861	P13861	P13861,P13861
			P13861	P11137	P13861,P11137
			P24275	P31322	P24275,P31322
			P00515	Q28869	P00515,Q28869
			P13861	P24588	P13861,P24588
			Q43715	P00868	Q43715,P00868
			P00868	Q41009	P00868,Q41009
			P35100	P00868	P35100,P00868
			Q02028	P00868	Q02028,P00868
			P35100	P16002	P35100,P16002
			Q01852	P12398	Q01852,P12398
			P38523	Q01852	P38523,Q01852
			P12398	P38523	P12398,P38523
			P00868	Q41010	P00868,Q41010
			Q43715	Q41010	Q43715,Q41010
			Q41010	Q41009	Q41010,Q41009
			Q43715	P09911	Q43715,P09911
			Q41009	P09911	Q41009,P09911
			P50527	Q01112	P50527,Q01112
			P53349	P47809	P53349,P47809
			P63085	P04627	P63085,P04627
			P32917	P18851	P32917,P18851
			P36873	P41236	P36873,P41236
			Q15435	P08129	Q15435,P08129
			P36873	Q28147	P36873,Q28147
			P06782	P34164	P06782,P34164
			P46954	P06782	P46954,P06782
			P13862	P11845	P13862,P11845
			P07516	P67868	P07516,P67868
			Q62141	P50540	Q62141,P50540
			P50538	Q60520	P50538,Q60520
			Q62141	P50538	Q62141,P50538
			P05627	P05627	P05627,P05627
			P05627	Q9QUT9	P05627,Q9QUT9
			P05627	Q06507	P05627,Q06507
			P58771	P05627	P58771,P05627
			P58774	P05627	P58774,P05627
			P01101	P56581	P01101,P56581
			P01101	Q06507	P01101,Q06507
			P06537	P05627	P06537,P05627
			P06537	P01101	P06537,P01101
			P49841	P05412	P49841,P05412
			P05412	P28482	P05412,P28482
			P45984	P05412	P45984,P05412
			P05412	P53779	P05412,P53779
			P05412	P18847	P05412,P18847
			P18848	P05412	P18848,P05412
			P01100	P18848	P01100,P18848
			P10158	P17325	P10158,P17325
			P13346	P05627	P13346,P05627
			P13346	P09450	P13346,P09450
			P09450	P01101	P09450,P01101
			P04049	P30304	P04049,P30304
			P30305	P04049	P30305,P04049
			P01112	P30304	P01112,P30304
			P01112	P30305	P01112,P30305
			P79923	P09560	P79923,P09560
			Q64028	P25916	Q64028,P25916
			P30658	P25916	P30658,P25916
			P25916	P25916	P25916,P25916
			Q64028	Q64028	Q64028,Q64028
			P30658	P30658	P30658,P30658
			P04049	Q02750	P04049,Q02750
			P07527	P07527	P07527,P07527
			P14635	P30304	P14635,P30304
			P14635	P06493	P14635,P06493
			P07527	P04551	P07527,P04551
			P23845	P21156	P23845,P21156
			P11458	P10902	P11458,P10902
			P17707	P17707	P17707,P17707
			P09159	P09159	P09159,P09159
			P21182	P21182	P21182,P21182
			P07459	P07459	P07459,P07459
			P07460	P07460	P07460,P07460
			P07460	P07459	P07460,P07459
			P39743	P15891	P39743,P15891
			P15891	P17555	P15891,P17555
			P60010	P46680	P60010,P46680
			P46681	P60010	P46681,P60010
			P41697	P60010	P41697,P60010
			P60010	P07274	P60010,P07274
			P60010	P17555	P60010,P17555
			P60010	P60010	P60010,P60010
			P29366	P60010	P29366,P60010
			P29366	Q03497	P29366,Q03497
			P41832	P19073	P41832,P19073
			Q12446	P60010	Q12446,P60010
			Q12446	P32599	Q12446,P32599
			Q12446	P13517	Q12446,P13517
			Q03048	Q12446	Q03048,Q12446
			P32790	Q12446	P32790,Q12446
			P29366	Q12446	P29366,Q12446
			P41832	P07274	P41832,P07274
			P07274	P40450	P07274,P40450
			P40450	Q00246	P40450,Q00246
			P07274	P52960	P07274,P52960
			P08964	P60010	P08964,P60010
			P60010	P32599	P60010,P32599
			P02568	P26039	P02568,P26039
			P33338	P02568	P33338,P02568
			P26039	P60010	P26039,P60010
			P60010	P33338	P60010,P33338
			Q08163	Q08163	Q08163,Q08163
			P17555	P17555	P17555,P17555
			P17555	Q08163	P17555,Q08163
			P60010	Q08163	P60010,Q08163
			P60010	P37370	P60010,P37370
			P07274	P02568	P07274,P02568
			P07737	P02568	P07737,P02568
			Q02336	P06100	Q02336,P06100
			P32494	Q02336	P32494,Q02336
			P32494	P13393	P32494,P13393
			Q03330	Q02336	Q03330,Q02336
			P32494	P50875	P32494,P50875
			P32494	P33200	P32494,P33200
			Q02336	P03069	Q02336,P03069
			P13393	Q02336	P13393,Q02336
			P04386	P04387	P04386,P04387
			P13393	P04386	P13393,P04386
			P04386	Q02336	P04386,Q02336
			P34162	P03069	P34162,P03069
			P03069	P47822	P03069,P47822
			P03069	P32494	P03069,P32494
			P03069	Q05027	P03069,Q05027
			P03069	P53040	P03069,P53040
			P03069	P38129	P03069,P38129
			P38129	Q02336	P38129,Q02336
			Q05027	P32494	Q05027,P32494
			P32494	P53040	P32494,P53040
			P38129	P32494	P38129,P32494
			Q05027	P46677	Q05027,P46677
			P38129	P46677	P38129,P46677
			Q02336	P38811	Q02336,P38811
			P38811	P35177	P38811,P35177
			P35177	P32494	P35177,P32494
			P32494	P38811	P32494,P38811
			P38129	P07248	P38129,P07248
			P07248	P13393	P07248,P13393
			P46677	P07248	P46677,P07248
			P07248	P53040	P07248,P53040
			Q12030	P07248	Q12030,P07248
			Q12060	Q12060	Q12060,Q12060
			Q02336	Q12060	Q02336,Q12060
			P32494	Q12060	P32494,Q12060
			Q12060	P50875	Q12060,P50875
			Q12060	Q03330	Q12060,Q03330
			Q03330	P07248	Q03330,P07248
			P29055	P07248	P29055,P07248
			Q6B184	P11746	Q6B184,P11746
			P11746	P13574	P11746,P13574
			P39107	P23642	P39107,P23642
			Q12440	P38042	Q12440,P38042
			Q12440	P09798	Q12440,P09798
			P16522	Q12440	P16522,Q12440
			P25453	P25453	P25453,P25453
			P06778	P25454	P06778,P25454
			P32863	P25454	P32863,P25454
			Q08562	P25453	Q08562,P25453
			P32910	P32349	P32910,P32349
			P36121	P25441	P36121,P25441
			P28000	P07703	P28000,P07703
			P10964	P20434	P10964,P20434
			P04050	P20434	P04050,P20434
			P20434	P04051	P20434,P04051
			P22138	P28000	P22138,P28000
			P28000	P16370	P28000,P16370
			P27999	P04050	P27999,P04050
			P27999	P04051	P27999,P04051
			Q04307	P22276	Q04307,P22276
			P32629	P39107	P32629,P39107
			P40422	P22138	P40422,P22138
			P04050	P22139	P04050,P22139
			P08518	P22139	P08518,P22139
			P33339	P29056	P33339,P29056
			P32529	P22138	P32529,P22138
			P38902	P16370	P38902,P16370
			P22139	P22138	P22139,P22138
			P29353	P00533	P29353,P00533
			P14724	P16522	P14724,P16522
			P35568	P62993	P35568,P62993
			P35568	P27986	P35568,P27986
			P09619	P27986	P09619,P27986
			P20936	P09619	P20936,P09619
			P19174	P09619	P19174,P09619
			Q01081	P26368	Q01081,P26368
			Q03654	P32523	Q03654,P32523
			Q02821	Q08920	Q02821,Q08920
			P05067	P01023	P05067,P01023
			P05067	P22303	P05067,P22303
			P05067	P02649	P05067,P02649
			P23458	P62993	P23458,P62993
			P21926	P16070	P21926,P16070
			P18827	P21926	P18827,P21926
			P07357	P02748	P07357,P02748
			Q03858	Q03858	Q03858,Q03858
			P09798	Q08683	P09798,Q08683
			P53068	P09798	P53068,P09798
			Q12107	P09798	Q12107,P09798
			P09798	Q12157	P09798,Q12157
			P53068	P53886	P53068,P53886
			P16522	P53886	P16522,P53886
			P14724	P53886	P14724,P53886
			P38042	P53886	P38042,P53886
			P53886	Q08683	P53886,Q08683
			P53886	Q04601	P53886,Q04601
			Q12440	Q12107	Q12440,Q12107
			P53068	Q12440	P53068,Q12440
			P16522	P53068	P16522,P53068
			Q12107	P16522	Q12107,P16522
			Q12157	P16522	Q12157,P16522
			P16522	Q08683	P16522,Q08683
			P38042	P53068	P38042,P53068
			P38042	Q12157	P38042,Q12157
			Q08683	P38042	Q08683,P38042
			Q04601	P38042	Q04601,P38042
			P49768	P27635	P49768,P27635
			P49768	P21333	P49768,P21333
			Q9UQB3	P49768	Q9UQB3,P49768
			O02194	P07207	O02194,P07207
			P87108	P32830	P87108,P32830
			P18852	P39010	P18852,P39010
			P39010	P06783	P39010,P06783
			P18851	P39010	P18851,P39010
			P39010	P32917	P39010,P32917
			Q06697	P35189	Q06697,P35189
			P38351	P35189	P38351,P35189
			P35189	P04050	P35189,P04050
			P22082	P35189	P22082,P35189
			P41896	P35189	P41896,P35189
			P20334	P41274	P20334,P41274
			Q01371	P78714	Q01371,P78714
			Q01371	Q01371	Q01371,Q01371
			P77173	P06138	P77173,P06138
			Q27387	Q27387	Q27387,Q27387
			Q86504	Q04637	Q86504,Q04637
			P29323	P29323	P29323,P29323
			P08524	P08524	P08524,P08524
			P11030	P11030	P11030,P11030
			P16382	O09030	P16382,O09030
			P28867	P42228	P28867,P42228
			Q12433	P25649	Q12433,P25649
			P53104	Q06628	P53104,Q06628
			P38316	Q12380	P38316,Q12380
			P38316	P38862	P38316,P38862
			P38862	P40344	P38862,P40344
			P38182	P38862	P38182,P38862
			P36000	Q00776	P36000,Q00776
			P38700	P36000	P38700,P36000
			P38785	P26448	P38785,P26448
			P12962	P07260	P12962,P07260
			P39011	P19073	P39011,P19073
			Q12434	P19073	Q12434,P19073
			P18898	P29703	P18898,P29703
			Q12018	P52286	Q12018,P52286
			Q12018	Q05930	Q12018,Q05930
			P08679	P08679	P08679,P08679
			P20486	P24868	P20486,P24868
			P20486	P24869	P20486,P24869
			P20486	P24870	P20486,P24870
			P53168	P53267	P53168,P53267
			Q12517	P53550	Q12517,P53550
			P53550	P39998	P53550,P39998
			Q06819	P19735	Q06819,P19735
			P53168	P40013	P53168,P40013
			P53168	Q12248	P53168,Q12248
			P51601	P51601	P51601,P51601
			P10869	P20081	P10869,P20081
			Q14901	P61244	Q14901,P61244
			P40341	P39925	P40341,P39925
			Q04601	P16522	Q04601,P16522
			P12004	P38936	P12004,P38936
			P13861	Q12802	P13861,Q12802
			P09911	Q41010	P09911,Q41010
			Q60520	P50540	Q60520,P50540
			P15407	P18848	P15407,P18848
			P07737	P41832	P07737,P41832
			P32494	P12383	P32494,P12383
			P53040	P46677	P53040,P46677
			Q6B184	P01365	Q6B184,P01365
			P22138	P07703	P22138,P07703
			P62993	P09619	P62993,P09619
			Q06549	Q06549	Q06549,Q06549
			P0A879	P00928	P0A879,P00928
			P60010	Q03558	P60010,Q03558
			P32917	P29366	P32917,P29366
			P50108	P47124	P50108,P47124
			P53886	Q12440	P53886,Q12440
			P47160	Q99210	P47160,Q99210
			P09733	P00330	P09733,P00330
			Q12280	P33304	Q12280,P33304
			P60010	P39743	P60010,P39743
			P31322	Q28869	P31322,Q28869
			P14784	P23458	P14784,P23458
			P45983	P05412	P45983,P05412
			P45983	P01112	P45983,P01112
			P56581	P05627	P56581,P05627
			P20248	P06493	P20248,P06493
			P02400	P60010	P02400,P60010
			P41832	P06780	P41832,P06780
			P46985	P50108	P46985,P50108
			P33411	Q02775	P33411,Q02775
			Q12280	P39010	Q12280,P39010
			P35189	Q12030	P35189,Q12030
			P38960	P32797	P38960,P32797
			Q14901	P50539	Q14901,P50539
			P32569	P03069	P32569,P03069
			P53904	P09733	P53904,P09733
			P53068	P14724	P53068,P14724
			P33199	P41697	P33199,P41697
			P38086	P25453	P38086,P25453
			P33339	P25441	P33339,P25441
			Q04493	P52553	Q04493,P52553
			Q12309	P38302	Q12309,P38302
			P38262	P40480	P38262,P40480
			P38302	Q04048	P38302,Q04048
			P32598	P43638	P32598,P43638
			P32598	P34758	P32598,P34758
			P32598	Q03898	P32598,Q03898
			P14741	P14741	P14741,P14741
			P47017	P07262	P47017,P07262
			P32598	P38229	P32598,P38229
			P32598	P42073	P32598,P42073
			Q04031	P32598	Q04031,P32598
			P47123	P32835	P47123,P32835
			P47123	P32836	P47123,P32836
			P13434	P06774	P13434,P06774
			P06774	Q02516	P06774,Q02516
			Q02516	P13434	Q02516,P13434
			P32828	Q12306	P32828,Q12306
			Q99383	P32505	Q99383,P32505
			P29295	P38872	P29295,P38872
			P25293	P04911	P25293,P04911
			P25651	Q04087	P25651,Q04087
			P40089	P38203	P40089,P38203
			P38203	Q06406	P38203,Q06406
			P53905	P38203	P53905,P38203
			P38203	Q06217	P38203,Q06217
			Q06406	P40070	Q06406,P40070
			P40070	P53905	P40070,P53905
			P40089	P47093	P40089,P47093
			Q03503	Q02197	Q03503,Q02197
			P14904	P14904	P14904,P14904
			P14904	P35193	P14904,P35193
			P38203	P39517	P38203,P39517
			P47017	P38203	P47017,P38203
			P47017	P40070	P47017,P40070
			Q02197	P23059	Q02197,P23059
			P47167	Q12262	P47167,Q12262
			Q12343	Q08278	Q12343,Q08278
			P32911	P32497	P32911,P32497
			Q08685	P39081	Q08685,P39081
			P39081	P25299	P39081,P25299
			P27796	P39108	P27796,P39108
			P17157	P35190	P17157,P35190
			P17157	P40038	P17157,P40038
			P17157	P40186	P17157,P40186
			P17157	Q12477	P17157,Q12477
			P54786	P24583	P54786,P24583
			P48240	Q12277	P48240,Q12277
			Q03435	P40060	Q03435,P40060
			P33420	P38696	P33420,P38696
			P53044	P33755	P53044,P33755
			P14907	P48837	P14907,P48837
			Q02199	P48837	Q02199,P48837
			Q06568	P39946	Q06568,P39946
			P39081	P25298	P39081,P25298
			P39108	P38855	P39108,P38855
			P39108	P50091	P39108,P50091
			P17157	Q08966	P17157,Q08966
			P32337	P48837	P32337,P48837
			Q07786	P32337	Q07786,P32337
			P35182	Q12163	P35182,Q12163
			P06780	P39011	P06780,P39011
			Q00246	P39011	Q00246,P39011
			P28000	P43594	P28000,P43594
			P38313	P33298	P38313,P33298
			P50086	P33298	P50086,P33298
			P32786	P40992	P32786,P40992
			P38620	Q12265	P38620,Q12265
			P39966	Q12447	P39966,Q12447
			P48581	Q02574	P48581,Q02574
			P32628	P14736	P32628,P14736
			P25454	P38953	P25454,P38953
			P22007	P29703	P22007,P29703
			P38622	P32485	P38622,P32485
			P38615	P21190	P38615,P21190
			Q12250	Q03981	Q12250,Q03981
			P05318	P05317	P05318,P05317
			P0C0X0	Q12517	P0C0X0,Q12517
			P33298	P33298	P33298,P33298
			P33298	P33297	P33298,P33297
			P38204	P53437	P38204,P53437
			P25343	P39743	P25343,P39743
			P24814	P52286	P24814,P52286
			P52286	Q08446	P52286,Q08446
			P52286	Q12347	P52286,Q12347
			Q05947	P52286	Q05947,P52286
			Q05930	P52286	Q05930,P52286
			P54999	Q12330	P54999,Q12330
			P43568	P41808	P43568,P41808
			P54999	Q06217	P54999,Q06217
			P34164	P12904	P34164,P12904
			P52286	P07834	P52286,P07834
			P39014	P52286	P39014,P52286
			Q06479	P52286	Q06479,P52286
			Q12306	P50623	Q12306,P50623
			Q04739	P06782	Q04739,P06782
			Q04739	P12904	Q04739,P12904
			Q12310	P12904	Q12310,P12904
			Q03144	Q03148	Q03144,Q03148
			Q03144	P43545	Q03144,P43545
			Q03148	P43544	Q03148,P43544
			P43544	P43545	P43544,P43545
			P36131	Q03954	P36131,Q03954
			P38872	P23624	P38872,P23624
			Q04921	P32458	Q04921,P32458
			P38304	P32585	P38304,P32585
			P47822	Q08278	P47822,Q08278
			Q12020	Q12020	Q12020,Q12020
			P00812	Q02821	P00812,Q02821
			Q02821	P53081	Q02821,P53081
			Q02821	P36068	Q02821,P36068
			Q02821	P53215	Q02821,P53215
			Q03373	P13574	Q03373,P13574
			P38987	P38910	P38987,P38910
			Q06410	P38987	Q06410,P38987
			P36100	P36145	P36100,P36145
			P36100	P32776	P36100,P32776
			P14904	P32776	P14904,P32776
			P53271	P32776	P53271,P32776
			P35193	P32776	P35193,P32776
			P32318	P32318	P32318,P32318
			P04786	Q05024	P04786,Q05024
			P06244	P06244	P06244,P06244
			P36149	Q03337	P36149,Q03337
			Q12059	Q99344	Q12059,Q99344
			Q12241	P32912	Q12241,P32912
			P39929	P52917	P39929,P52917
			P39706	P38123	P39706,P38123
			P32366	P38784	P32366,P38784
			Q92331	P32913	Q92331,P32913
			P40343	P38753	P40343,P38753
			Q12483	Q06696	Q12483,Q06696
			Q12098	P38324	Q12098,P38324
			P14741	P38346	P14741,P38346
			P38346	P40485	P38346,P40485
			P23291	P39009	P23291,P39009
			P25389	P25293	P25389,P25293
			P25575	P12904	P25575,P12904
			P53115	Q03435	P53115,Q03435
			Q02774	P48813	Q02774,P48813
			P53858	P32598	P53858,P32598
			Q02784	P40485	Q02784,P40485
			Q06631	P40079	Q06631,P40079
			Q99278	P32570	Q99278,P32570
			P53124	P17157	P53124,P17157
			P32838	P15108	P32838,P15108
			Q08723	P43588	Q08723,P43588
			P12904	Q03533	P12904,Q03533
			P38334	Q03337	P38334,Q03337
			P50113	P32805	P50113,P32805
			Q03790	P32500	Q03790,P32500
			P17157	P25693	P17157,P25693
			P10862	P06104	P10862,P06104
			Q12084	P27515	Q12084,P27515
			P53277	Q04048	P53277,Q04048
			P32491	Q00772	P32491,Q00772
			P32337	P35497	P32337,P35497
			P53549	P33298	P53549,P33298
			P52286	P35203	P52286,P35203
			Q04048	P21374	Q04048,P21374
			Q06410	P38883	Q06410,P38883
			P21023	P07242	P21023,P07242
			P21048	P24764	P21048,P24764
			P19454	P14164	P19454,P14164
			P32074	P11076	P32074,P11076
			Q01389	P32491	Q01389,P32491
			Q12335	Q12335	Q12335,Q12335
			P39111	P38784	P39111,P38784
			P07242	P16913	P07242,P16913
			Q12066	Q06169	Q12066,Q06169
			Q04368	Q12468	Q04368,Q12468
			Q07732	Q12411	Q07732,Q12411
			Q07732	P38871	Q07732,P38871
			Q12488	Q03406	Q12488,Q03406
			P38962	P53108	P38962,P53108
			Q03897	Q04491	Q03897,Q04491
			P38829	Q05583	P38829,Q05583
			P53176	P39552	P53176,P39552
			P53204	Q06178	P53204,Q06178
			P53238	P53238	P53238,P53238
			P53281	P53238	P53281,P53238
			P38751	P38957	P38751,P38957
			P38744	P38744	P38744,P38744
			P38820	P40554	P38820,P40554
			Q12318	P40465	Q12318,P40465
			P38820	P38820	P38820,P38820
			P40555	P38872	P40555,P38872
			P40479	Q00772	P40479,Q00772
			P47025	P54861	P47025,P54861
			Q04048	P28320	Q04048,P28320
			Q02205	P38247	Q02205,P38247
			P32788	P36118	P32788,P36118
			P35734	P36162	P35734,P36162
			P53755	Q07887	P53755,Q07887
			P43132	Q03323	P43132,Q03323
			P48240	Q06137	P48240,Q06137
			Q06168	Q06137	Q06168,Q06137
			Q06410	P53271	Q06410,P53271
			P36010	P36010	P36010,P36010
			P42843	Q02196	P42843,Q02196
			Q04511	P52286	Q04511,P52286
			Q04902	Q03148	Q04902,Q03148
			P53824	Q04902	P53824,Q04902
			P43545	Q04902	P43545,Q04902
			P40151	P40151	P40151,P40151
			P53754	P53755	P53754,P53755
			P50946	P53949	P50946,P53949
			P48232	P35727	P48232,P35727
			Q08729	P25651	Q08729,P25651
			Q08817	P38692	Q08817,P38692
			P53271	Q06096	P53271,Q06096
			P32793	P32790	P32793,P32790
			P40325	P32793	P40325,P32793
			P20486	P00546	P20486,P00546
			Q06406	P40089	Q06406,P40089
			P53905	P40089	P53905,P40089
			P43545	P43545	P43545,P43545
			P40892	P40892	P40892,P40892
			P45976	Q06102	P45976,Q06102
			P40344	P38182	P40344,P38182
			P36149	P38334	P36149,P38334
			P36131	Q12248	P36131,Q12248
			Q12084	Q12084	Q12084,Q12084
			P53168	P36131	P53168,P36131
			P47115	P47115	P47115,P47115
			P36068	P36068	P36068,P36068
			Q03954	P36162	Q03954,P36162
			P39929	P39929	P39929,P39929
			Q00582	Q02205	Q00582,Q02205
			Q99210	Q99210	Q99210,Q99210
			P53082	Q03835	P53082,Q03835
			Q03920	P53738	Q03920,P53738
			P11747	Q12030	P11747,Q12030
			Q12306	Q04110	Q12306,Q04110
			P39996	P39996	P39996,P39996
			P39979	P39979	P39979,P39979
			P43545	P53823	P43545,P53823
			P53039	P53108	P53039,P53108
			P53845	P53039	P53845,P53039
			P38821	P38821	P38821,P38821
			P33204	P40518	P33204,P40518
			P40582	P40582	P40582,P40582
			P39534	P39534	P39534,P39534
			P36103	P32583	P36103,P32583
			P53633	P53845	P53633,P53845
			P42884	P42884	P42884,P42884
			Q12208	P17123	Q12208,P17123
			P18562	P17123	P18562,P17123
			P17123	Q05583	P17123,Q05583
			P17123	P38713	P17123,P38713
			P17123	Q07930	P17123,Q07930
			P17123	P40020	P17123,P40020
			P17123	P46995	P17123,P46995
			P17123	P47176	P17123,P47176
			P17123	Q06525	P17123,Q06525
			P26368	Q07955	P26368,Q07955
			P17374	P17374	P17374,P17374
			P12848	P11158	P12848,P11158
			P11158	P11158	P11158,P11158
			P12923	P12923	P12923,P12923
			P12848	P12848	P12848,P12848
			P03297	P03297	P03297,P03297
			P21029	P07610	P21029,P07610
			P07242	P31037	P07242,P31037
			Q03818	Q03818	Q03818,Q03818
			P32854	Q04338	P32854,Q04338
			P53824	P53823	P53824,P53823
			P16715	P16715	P16715,P16715
			P26669	P07616	P26669,P07616
			P07616	P07616	P07616,P07616
			P21605	P21605	P21605,P21605
			P26669	P26669	P26669,P26669
			Q01219	Q01219	Q01219,Q01219
			P23372	Q01219	P23372,Q01219
			P20995	P07242	P20995,P07242
			P04305	P20995	P04305,P20995
			P20995	P04303	P20995,P04303
			P20986	P20998	P20986,P20998
			P20989	P20994	P20989,P20994
			P29192	P20996	P29192,P20996
			P20997	P20997	P20997,P20997
			P21020	P04311	P21020,P04311
			P32888	P10202	P32888,P10202
			P10202	P10202	P10202,P10202
			P08518	P04050	P08518,P04050
			P08518	P20435	P08518,P20435
			P20435	P04050	P20435,P04050
			P20436	P04050	P20436,P04050
			P04050	P38902	P04050,P38902
			P27999	P08518	P27999,P08518
			P08518	P16370	P08518,P16370
			P40422	P16370	P40422,P16370
			P02293	P06104	P02293,P06104
			P06396	P29751	P06396,P29751
			P00822	P00837	P00822,P00837
			P00837	P68699	P00837,P68699
			P15790	P14164	P15790,P14164
			P14164	P43639	P14164,P43639
			P15891	P32599	P15891,P32599
			P15891	P32790	P15891,P32790
			P15891	P33338	P15891,P33338
			P35197	P60010	P35197,P60010
			P60010	Q12280	P60010,Q12280
			Q03497	P60010	Q03497,P60010
			P60010	P40414	P60010,P40414
			Q12433	Q02336	Q12433,Q02336
			Q02336	P34162	Q02336,P34162
			Q02336	P32569	Q02336,P32569
			P47822	Q02336	P47822,Q02336
			Q02336	P46677	Q02336,P46677
			Q02336	Q05027	Q02336,Q05027
			Q02336	P53040	Q02336,P53040
			Q02336	P50875	Q02336,P50875
			Q02336	P41546	Q02336,P41546
			Q02336	P06844	Q02336,P06844
			Q02336	P35177	Q02336,P35177
			P53904	P40413	P53904,P40413
			P09734	P53904	P09734,P53904
			P01365	P11746	P01365,P11746
			Q6B184	Q6B184	Q6B184,Q6B184
			Q6B184	P01366	Q6B184,P01366
			P14922	Q6B184	P14922,Q6B184
			P32629	P47124	P32629,P47124
			P32629	P46985	P32629,P46985
			Q12157	Q12440	Q12157,Q12440
			Q12440	P25453	Q12440,P25453
			Q12440	Q08273	Q12440,Q08273
			P00958	P46672	P00958,P46672
			P46672	P33418	P46672,P33418
			P46672	P46655	P46672,P46655
			P20133	P11076	P20133,P11076
			P19146	P11076	P19146,P11076
			P39524	P11076	P39524,P11076
			P32381	P38328	P32381,P38328
			P32381	P39013	P32381,P39013
			Q12446	P32381	Q12446,P32381
			P32381	P36006	P32381,P36006
			P32381	Q04439	P32381,Q04439
			P32381	Q02821	P32381,Q02821
			Q03144	P53824	Q03144,P53824
			P00824	P00837	P00824,P00837
			P53093	P38962	P53093,P38962
			P53108	P53093	P53108,P53093
			Q06178	Q06178	Q06178,Q06178
			P53824	P43545	P53824,P43545
			Q02574	P17123	Q02574,P17123
			P21055	P04310	P21055,P04310
			P20988	P21055	P20988,P21055
			P14164	P38930	P14164,P38930
			P13574	P01365	P13574,P01365
			Q01389	Q01389	Q01389,Q01389
			P43619	P43619	P43619,P43619
			P53272	P39929	P53272,P39929
			Q03750	Q12030	Q03750,Q12030
			P38276	P38276	P38276,P38276
			P53633	P53633	P53633,P53633
			P03295	P24360	P03295,P24360
			P32490	Q01389	P32490,Q01389
			P36118	Q06411	P36118,Q06411
			Q04868	P38874	Q04868,P38874
			P53939	P25293	P53939,P25293
			P39552	P39552	P39552,P39552
			P46947	P40565	P46947,P40565
			Q05636	P46948	Q05636,P46948
			P21029	P21029	P21029,P21029
			P29191	P26669	P29191,P26669
			P53250	P60010	P53250,P60010
			Q05933	P32381	Q05933,P32381
			Q01389	P41832	Q01389,P41832
			P47049	P36068	P47049,P36068
			P53965	P53949	P53965,P53949
			P53824	P53824	P53824,P53824
			P68699	P00831	P68699,P00831
			P00546	P20438	P00546,P20438
			P38856	P22137	P38856,P22137
			P32367	Q12415	P32367,Q12415
			P22216	P32325	P22216,P32325
			P39013	P32521	P39013,P32521
			P19659	P38304	P19659,P38304
			P06784	Q06160	P06784,Q06160
			P26570	P41818	P26570,P41818
			P08539	P23561	P08539,P23561
			P02309	P80428	P02309,P80428
			P02309	P61830	P02309,P61830
			P14291	P20050	P14291,P20050
			P32917	P38229	P32917,P38229
			P40528	P18851	P40528,P18851
			P39678	P09959	P39678,P09959
			P39016	P16892	P39016,P16892
			P32389	Q03081	P32389,Q03081
			Q12041	P32389	Q12041,P32389
			P35191	P38523	P35191,P38523
			P36161	P52918	P36161,P52918
			P52918	P32499	P52918,P32499
			P32569	P32494	P32569,P32494
			Q01389	P48582	Q01389,P48582
			P17106	P32389	P17106,P32389
			Q12518	P32521	Q12518,P32521
			P18480	P02293	P18480,P02293
			P05453	P30771	P05453,P30771
			P52891	P52918	P52891,P52918
			P38041	P29366	P38041,P29366
			P29366	P39969	P29366,P39969
			P11433	P29366	P11433,P29366
			P21268	P29366	P21268,P29366
			P13856	P29366	P13856,P29366
			P22804	P22804	P22804,P22804
			P22804	P25385	P22804,P25385
			P22804	P20606	P22804,P20606
			P22804	P15303	P22804,P15303
			P40482	P22804	P40482,P22804
			P19073	P38041	P19073,P38041
			P20606	P25385	P20606,P25385
			P22214	P25385	P22214,P25385
			P25385	P15303	P25385,P15303
			P29056	P32910	P29056,P32910
			P29056	P32367	P29056,P32367
			P26449	P41695	P26449,P41695
			Q03758	P39940	Q03758,P39940
			P12962	P39935	P12962,P39935
			P43568	P00546	P43568,P00546
			P17106	Q06675	P17106,Q06675
			P40517	P32835	P40517,P32835
			P33331	P40517	P33331,P40517
			P38555	P32601	P38555,P32601
			P53039	P38555	P53039,P38555
			P32864	P01123	P32864,P01123
			P01123	P39958	P01123,P39958
			P22214	P01123	P22214,P01123
			P01123	P53039	P01123,P53039
			P36015	Q04338	P36015,Q04338
			Q12255	P36015	Q12255,P36015
			P32912	P36015	P32912,P36015
			P13365	P25491	P13365,P25491
			P31539	P25491	P31539,P25491
			P10591	P25491	P10591,P25491
			P25491	P11484	P25491,P11484
			P34909	P25655	P34909,P25655
			P34909	P06102	P34909,P06102
			P34909	Q12514	P34909,Q12514
			P37366	P06242	P37366,P06242
			P32468	Q12263	P32468,Q12263
			P02829	P04821	P02829,P04821
			P01119	P04821	P01119,P04821
			P04821	P04821	P04821,P04821
			P04821	P01120	P04821,P01120
			P14771	P04821	P14771,P04821
			P10591	P04821	P10591,P04821
			P04821	P10592	P04821,P10592
			P09435	P04821	P09435,P04821
			P00546	P09119	P00546,P09119
			P00546	P24868	P00546,P24868
			P00546	P24869	P00546,P24869
			P00546	P24870	P00546,P24870
			P00546	P24871	P00546,P24871
			P21268	P00546	P21268,P00546
			P00546	P39016	P00546,P39016
			P40075	P00546	P40075,P00546
			P06704	P11927	P06704,P11927
			P06704	P38692	P06704,P38692
			P07260	P39935	P07260,P39935
			P04147	P07260	P04147,P07260
			P06100	P25655	P06100,P25655
			P25655	P06102	P25655,P06102
			Q12514	P25655	Q12514,P25655
			Q12018	P07834	Q12018,P07834
			P07834	P14682	P07834,P14682
			P07834	Q08446	P07834,Q08446
			P07834	P09119	P07834,P09119
			P11433	P19073	P11433,P19073
			P48562	P19073	P48562,P19073
			P19073	P21268	P19073,P21268
			P38785	P19073	P38785,P19073
			P19073	Q06648	P19073,Q06648
			P19073	Q12280	P19073,Q12280
			Q12446	P37370	Q12446,P37370
			P36006	P37370	P36006,P37370
			Q04439	P37370	Q04439,P37370
			Q00362	P23594	Q00362,P23594
			Q00362	P23595	Q00362,P23595
			P09119	P54784	P09119,P54784
			P09119	P32833	P09119,P32833
			P09119	P54790	P09119,P54790
			P50874	P09119	P50874,P09119
			P09119	P38826	P09119,P38826
			P06243	P32325	P06243,P32325
			P06243	P29469	P06243,P29469
			P21190	P39001	P21190,P39001
			P38615	P39001	P38615,P39001
			P39001	P22579	P39001,P22579
			P29468	P52488	P29468,P52488
			P53044	P52488	P53044,P52488
			P32380	P53378	P32380,P53378
			O13297	Q01159	O13297,Q01159
			Q01159	P04050	Q01159,P04050
			O13297	P04050	O13297,P04050
			P25644	P06786	P25644,P06786
			P49334	P07213	P49334,P07213
			P38431	P32497	P38431,P32497
			P04147	P39936	P04147,P39936
			P04147	P39935	P04147,P39935
			Q03761	P13393	Q03761,P13393
			Q03761	P46677	Q03761,P46677
			P21268	P20438	P21268,P20438
			P20438	Q12018	P20438,Q12018
			P24814	P20438	P24814,P20438
			Q03497	P20438	Q03497,P20438
			P20438	P25302	P20438,P25302
			P06787	P53731	P06787,P53731
			P06787	P27466	P06787,P27466
			P06787	P22517	P06787,P22517
			P06787	P14747	P06787,P14747
			P06787	P23287	P06787,P23287
			P07273	P06787	P07273,P06787
			Q12280	P06787	Q12280,P06787
			P19524	P06787	P19524,P06787
			Q04439	P06787	Q04439,P06787
			P03069	P46677	P03069,P46677
			P09064	P38431	P09064,P38431
			Q00772	P25302	Q00772,P25302
			Q00772	P09959	Q00772,P09959
			P08521	P03965	P08521,P03965
			P15108	P53691	P15108,P53691
			P02829	P53691	P02829,P53691
			P53691	P28707	P53691,P28707
			P02829	P47103	P02829,P47103
			P47103	P32561	P47103,P32561
			P31539	P05453	P31539,P05453
			P49687	P30822	P49687,P30822
			P30822	P20676	P30822,P20676
			P30822	P48837	P30822,P48837
			P30822	Q02199	P30822,Q02199
			P30822	P49686	P30822,P49686
			P30822	P40477	P30822,P40477
			P21827	P30822	P21827,P30822
			P30822	P19880	P30822,P19880
			P30822	P41920	P30822,P41920
			Q07350	P53830	Q07350,P53830
			P08678	P18963	P08678,P18963
			P04821	P08678	P04821,P08678
			P01120	P08678	P01120,P08678
			P17555	P08678	P17555,P08678
			P22204	P40484	P22204,P40484
			P32562	P32325	P32562,P32325
			P32325	P29469	P32325,P29469
			Q02574	Q08949	Q02574,Q08949
			Q08949	P48581	Q08949,P48581
			P39008	P39517	P39008,P39517
			P26793	P38859	P26793,P38859
			P21268	P11433	P21268,P11433
			P20437	P21268	P20437,P21268
			P21268	P13365	P21268,P13365
			P32501	P20459	P32501,P20459
			P09032	P09064	P09032,P09064
			P09064	P32501	P09064,P32501
			P15108	P15705	P15108,P15705
			Q03254	P41895	Q03254,P41895
			P20081	Q03973	P20081,Q03973
			P38904	P20081	P38904,P20081
			P20081	P32600	P20081,P32600
			P04387	P04385	P04387,P04385
			P19659	Q12321	P19659,Q12321
			P19659	Q12343	P19659,Q12343
			P38782	P19659	P38782,P19659
			P19659	Q08278	P19659,Q08278
			P40356	P19659	P40356,P19659
			P19659	P19263	P19659,P19263
			P25046	P19659	P25046,P19659
			P32259	P19659	P32259,P19659
			P19659	P34162	P19659,P34162
			P19659	P32569	P19659,P32569
			P32585	P19659	P32585,P19659
			P47822	P19659	P47822,P19659
			P25648	P19659	P25648,P19659
			P19659	P04050	P19659,P04050
			P36100	P19659	P36100,P19659
			P36145	P19659	P36145,P19659
			P06784	P23201	P06784,P23201
			Q06624	P52488	Q06624,P52488
			P16649	P16649	P16649,P16649
			P11709	P09733	P11709,P09733
			P40013	P09733	P40013,P09733
			P09733	P39937	P09733,P39937
			P09733	P53867	P09733,P53867
			P46954	Q04739	P46954,Q04739
			P09032	P12754	P09032,P12754
			P32501	P09032	P32501,P09032
			P32502	P09032	P32502,P09032
			P09032	P14741	P09032,P14741
			P32501	P12754	P32501,P12754
			P32501	P14741	P32501,P14741
			P33892	P43535	P33892,P43535
			P15442	P15442	P15442,P15442
			P15108	P15442	P15108,P15442
			P02829	P15442	P02829,P15442
			P32773	P32774	P32773,P32774
			P41818	P32598	P41818,P32598
			Q12315	Q02629	Q12315,Q02629
			Q12315	P49686	Q12315,P49686
			Q12315	P20449	Q12315,P20449
			P40477	Q12315	P40477,Q12315
			P39936	P07260	P39936,P07260
			P18494	P23202	P18494,P23202
			P08539	P10592	P08539,P10592
			P11972	P08539	P11972,P08539
			Q12018	P24814	Q12018,P24814
			P24814	Q08273	P24814,Q08273
			P33307	P32835	P33307,P32835
			Q02821	P32835	Q02821,P32835
			Q08162	P32835	Q08162,P32835
			P40069	P32835	P40069,P32835
			Q06142	P32835	Q06142,P32835
			P33418	P32835	P33418,P32835
			P32835	P52918	P32835,P52918
			Q99189	P32835	Q99189,P32835
			P32835	P14907	P32835,P14907
			P33331	P32835	P33331,P32835
			P32835	P32337	P32835,P32337
			P21827	P32835	P21827,P32835
			P02293	P02309	P02293,P02309
			P02309	Q03330	P02309,Q03330
			Q12341	P02309	Q12341,P02309
			P39984	P02309	P39984,P02309
			P02309	P16649	P02309,P16649
			P61830	P04911	P61830,P04911
			P61830	P02293	P61830,P02293
			P04911	P02293	P04911,P02293
			P80428	P04911	P80428,P04911
			P18480	P32479	P18480,P32479
			Q03213	P32485	Q03213,P32485
			P32485	P08018	P32485,P08018
			P29461	P32485	P29461,P32485
			P32485	P40048	P32485,P40048
			Q00772	P29461	Q00772,P29461
			P40048	Q00772	P40048,Q00772
			P16892	P40048	P16892,P40048
			P20050	P20050	P20050,P20050
			Q99383	P38217	Q99383,P38217
			Q99383	P30771	Q99383,P30771
			Q99383	P25298	Q99383,P25298
			P25299	Q99383	P25299,Q99383
			P28006	P10961	P28006,P10961
			P28006	P38229	P28006,P38229
			P28006	P32598	P28006,P32598
			Q04477	P40460	Q04477,P40460
			P38229	P40036	P38229,P40036
			P32598	P40036	P32598,P40036
			P26570	P40036	P26570,P40036
			P32598	P14291	P32598,P14291
			P32598	P38232	P32598,P38232
			P32598	P36047	P32598,P36047
			P32598	P32790	P32598,P32790
			P32598	Q12411	P32598,Q12411
			P31539	P31539	P31539,P31539
			P06101	P02829	P06101,P02829
			P15108	P02829	P15108,P02829
			P02829	P28707	P02829,P28707
			P32854	P02829	P32854,P02829
			P10591	P02829	P10591,P02829
			P02829	P10592	P02829,P10592
			P02829	P23561	P02829,P23561
			P02829	P15705	P02829,P15705
			P25344	Q04477	P25344,Q04477
			P04807	P04807	P04807,P04807
			P32917	P32634	P32917,P32634
			P32917	P32917	P32917,P32917
			P25344	P32917	P25344,P32917
			P53298	P32917	P53298,P32917
			P18851	P11433	P18851,P11433
			Q03063	P13574	Q03063,P13574
			P23561	P41697	P23561,P41697
			P08518	Q06706	P08518,Q06706
			Q06706	Q02908	Q06706,Q02908
			P42935	Q06706	P42935,Q06706
			P16370	Q06706	P16370,Q06706
			Q06706	P20433	Q06706,P20433
			P20434	Q06706	P20434,Q06706
			P04050	Q06706	P04050,Q06706
			Q06706	P20435	Q06706,P20435
			P21190	P21190	P21190,P21190
			Q06142	Q05166	Q06142,Q05166
			P32836	Q06142	P32836,Q06142
			Q06142	P40457	Q06142,P40457
			Q06142	P33331	Q06142,P33331
			Q06142	Q02629	Q06142,Q02629
			Q06142	Q02630	Q06142,Q02630
			Q06142	P49687	Q06142,P49687
			Q06142	P20676	Q06142,P20676
			P48837	Q06142	P48837,Q06142
			P16474	P16474	P16474,P16474
			P16474	P00729	P16474,P00729
			P16474	P14906	P16474,P14906
			Q12045	P17119	Q12045,P17119
			P06242	P08518	P06242,P08518
			P04050	P06242	P04050,P06242
			Q03290	P06242	Q03290,P06242
			P14681	Q03063	P14681,Q03063
			P14681	Q03373	P14681,Q03373
			P39016	P14681	P39016,P14681
			P39016	P11972	P39016,P11972
			P21374	Q08963	P21374,Q08963
			Q08963	P40567	Q08963,P40567
			P08638	P08638	P08638,P08638
			P11914	P10507	P11914,P10507
			P38889	P39678	P38889,P39678
			P11746	P11746	P11746,P11746
			P11746	P07249	P11746,P07249
			P11746	P05085	P11746,P05085
			P07250	P11746	P07250,P11746
			P05085	P07249	P05085,P07249
			P07249	P07250	P07249,P07250
			P07249	P39001	P07249,P39001
			P05085	P39001	P05085,P39001
			P29469	Q08032	P29469,Q08032
			P29469	P29496	P29469,P29496
			P29469	P32354	P29469,P32354
			P29469	P29469	P29469,P29469
			P24279	P29469	P24279,P29469
			P29496	P24279	P29496,P24279
			P24279	P32354	P24279,P32354
			P24279	P24279	P24279,P24279
			P38132	P32354	P38132,P32354
			P39014	P32944	P39014,P32944
			P39014	P32389	P39014,P32389
			Q12018	P39014	Q12018,P39014
			P32389	P40573	P32389,P40573
			P38523	P38523	P38523,P38523
			P27705	P06782	P27705,P06782
			P32490	P24583	P32490,P24583
			P32490	Q00772	P32490,Q00772
			P32490	P23201	P32490,P23201
			Q06160	P32490	Q06160,P32490
			P32491	P23201	P32491,P23201
			Q06160	P32491	Q06160,P32491
			P38920	Q07980	P38920,Q07980
			P38920	Q12083	P38920,Q12083
			P25847	P38920	P25847,P38920
			P38920	P14242	P38920,P14242
			P15873	P38920	P15873,P38920
			Q07980	P15873	Q07980,P15873
			P13393	P32333	P13393,P32333
			P12753	P32829	P12753,P32829
			P33301	P32829	P33301,P32829
			P28707	P15705	P28707,P15705
			P32830	Q12328	P32830,Q12328
			P25336	P25847	P25336,P25847
			Q03834	P25847	Q03834,P25847
			P25847	P06838	P25847,P06838
			P28519	P25847	P28519,P25847
			P25847	P06777	P25847,P06777
			P25847	P06839	P25847,P06839
			Q00578	P25847	Q00578,P25847
			Q03834	P25336	Q03834,P25336
			P40965	Q12175	P40965,Q12175
			Q12186	P33334	Q12186,P33334
			P27705	P52918	P27705,P52918
			P52918	P34077	P52918,P34077
			Q02630	P52918	Q02630,P52918
			P52918	P49687	P52918,P49687
			P14908	P13433	P14908,P13433
			P08964	P08964	P08964,P08964
			P33204	Q04439	P33204,Q04439
			Q04439	P38328	Q04439,P38328
			Q12446	Q04439	Q12446,Q04439
			P23561	P15108	P23561,P15108
			P23201	P23561	P23201,P23561
			Q06160	P23561	Q06160,P23561
			P23561	P23561	P23561,P23561
			P06782	Q02794	P06782,Q02794
			P13393	Q02794	P13393,Q02794
			P35179	P32915	P35179,P32915
			P14922	Q03125	P14922,Q03125
			Q04673	P06839	Q04673,P06839
			P32776	Q04673	P32776,Q04673
			P53599	Q07084	P53599,Q07084
			P30771	P30771	P30771,P30771
			P24783	P30771	P24783,P30771
			P53550	P30771	P53550,P30771
			P30771	P38798	P30771,P38798
			P30771	P38861	P30771,P38861
			P30771	Q12129	P30771,Q12129
			P30771	P46970	P30771,P46970
			P30771	Q00916	P30771,Q00916
			P38757	P18410	P38757,P18410
			P34162	P32494	P34162,P32494
			P32494	P47822	P32494,P47822
			P32494	P46677	P32494,P46677
			P34077	P40457	P34077,P40457
			P14907	P34077	P14907,P34077
			P34077	Q02199	P34077,Q02199
			P48837	P34077	P48837,P34077
			P34077	P52593	P34077,P52593
			P34077	P47054	P34077,P47054
			P32337	P34077	P32337,P34077
			P38798	P14291	P38798,P14291
			P53628	P38798	P53628,P38798
			P38904	P38798	P38904,P38798
			P38798	P38346	P38798,P38346
			P36103	P38798	P36103,P38798
			P06102	Q12514	P06102,Q12514
			Q02199	P14907	Q02199,P14907
			P33418	P14907	P33418,P14907
			P33331	P14907	P33331,P14907
			P14907	P40368	P14907,P40368
			P32337	P14907	P32337,P14907
			P14907	P46674	P14907,P46674
			Q04175	P14907	Q04175,P14907
			P32836	P33331	P32836,P33331
			P33331	P49687	P33331,P49687
			P20676	P33331	P20676,P33331
			P17106	P40573	P17106,P40573
			P32521	P38856	P32521,P38856
			P21268	P18851	P21268,P18851
			P32499	P32835	P32499,P32835
			P36224	P38696	P36224,P38696
			P39875	P25847	P39875,P25847
			P40368	P52918	P40368,P52918
			P25385	P40482	P25385,P40482
			P02994	P16521	P02994,P16521
			P00546	P20437	P00546,P20437
			P19073	P39083	P19073,P39083
			P48412	P38798	P48412,P38798
			P09959	P20438	P09959,P20438
			P30822	P32835	P30822,P32835
			P07273	P46970	P07273,P46970
			P19659	P04386	P19659,P04386
			P02557	P09733	P02557,P09733
			Q12315	Q04839	Q12315,Q04839
			P18480	P32480	P18480,P32480
			P32598	P07278	P32598,P07278
			P32354	P30665	P32354,P30665
			P32829	P32829	P32829,P32829
			P52593	P52918	P52593,P52918
			Q04673	Q04673	Q04673,Q04673
			P39685	P34077	P39685,P34077
			P19073	Q03497	P19073,Q03497
			P04050	P07273	P04050,P07273
			P12351	P12351	P12351,P12351
			Q02516	P14064	Q02516,P14064
			P20676	P52918	P20676,P52918
			P38129	Q12030	P38129,Q12030
			P10863	Q06142	P10863,Q06142
			P36015	Q12241	P36015,Q12241
			P32380	P06704	P32380,P06704
			P17891	P38856	P17891,P38856
			P54791	P09119	P54791,P09119
			P06786	P06786	P06786,P06786
			P53691	P32561	P53691,P32561
			P32790	P39013	P32790,P39013
			Q12124	P19659	Q12124,P19659
			P32501	P32502	P32501,P32502
			P04911	P02309	P04911,P02309
			P61830	P16649	P61830,P16649
			P02293	P80428	P02293,P80428
			P32790	P05453	P32790,P05453
			P30771	P12385	P30771,P12385
			P24279	Q08032	P24279,Q08032
			P30771	P48412	P30771,P48412
			P16140	P17255	P16140,P17255
			P32835	P07270	P32835,P07270
			P33420	P36224	P33420,P36224
			P01149	P16474	P01149,P16474
			P25303	P16474	P25303,P16474
			P25847	P14242	P25847,P14242
			P32499	P33331	P32499,P33331
			P30822	P40517	P30822,P40517
			P52918	P07270	P52918,P07270
			P20459	P09032	P20459,P09032
			P61830	P80428	P61830,P80428
			P40368	P20676	P40368,P20676
			P49686	P40066	P49686,P40066
			P53040	P38129	P53040,P38129
			Q99380	P39007	Q99380,P39007
			P22082	P32591	P22082,P32591
			P32601	P07560	P32601,P07560
			P20433	P04050	P20433,P04050
			Q99176	P11745	Q99176,P11745
			P13382	P38121	P13382,P38121
			Q06406	P47093	Q06406,P47093
			Q99189	P49686	Q99189,P49686
			P13393	P32774	P13393,P32774
			P25644	Q06406	P25644,Q06406
			P33331	Q02821	P33331,Q02821
			P32380	P33419	P32380,P33419
			P32380	P36094	P32380,P36094
			P53865	P36094	P53865,P36094
			P32336	P53865	P32336,P53865
			P20676	P38217	P20676,P38217
			P20676	P32767	P20676,P32767
			P20676	Q99189	P20676,Q99189
			P20676	P33420	P20676,P33420
			P46970	P20676	P46970,P20676
			P20676	Q04175	P20676,Q04175
			P20676	P32337	P20676,P32337
			P32767	P32836	P32767,P32836
			P32499	P32767	P32499,P32767
			P32767	P32773	P32767,P32773
			P32767	P32774	P32767,P32774
			P12398	P39515	P12398,P39515
			P12398	P32897	P12398,P32897
			P35191	P12398	P35191,P12398
			Q99189	P10591	Q99189,P10591
			P20449	P40477	P20449,P40477
			Q99189	P40477	Q99189,P40477
			P46970	P40477	P46970,P40477
			P40477	P40368	P40477,P40368
			P40066	Q02630	P40066,Q02630
			P49686	Q02821	P49686,Q02821
[truncated: 17,770 more rows]

## Sheet: Table.S3
		Supplementary
			In this supplementary file, there are interaction that were used as positive interaction pairs. These interactions were the result of final adaptation of Table S1 and obtained interaction from the DIP databank.
			num	GPCR	Ligand	interaction pair
			1	B0BLW3	Q2MKA7	B0BLW3,Q2MKA7
			2	O08530	P37217	O08530,P37217
			3	O08675	P19221	O08675,P19221
			4	O14514	Q92556	O14514,Q92556
			5	O15354	Q01959	O15354,Q01959
			6	O60242	Q8CFR0	O60242,Q8CFR0
			7	O60242	Q9ESN4	O60242,Q9ESN4
			8	O60353	Q9ULT6	O60353,Q9ULT6
			9	O88634	P19221	O88634,P19221
			10	O95136	Q9JK11	O95136,Q9JK11
			11	P02699	P04695	P02699,P04695
			12	P02699	P08168	P02699,P08168
			13	P06002	P48554	P06002,P48554
			14	P06783	P39010	P06783,P39010
			15	P07550	P04896	P07550,P04896
			16	P07550	P32121	P07550,P32121
			17	P07550	P54311	P07550,P54311
			18	P07550	P63212	P07550,P63212
			19	P08172	Q99961	P08172,Q99961
			20	P08172	Q99962	P08172,Q99962
			21	P08173	Q99961	P08173,Q99961
			22	P08173	Q99962	P08173,Q99962
			23	P08173	Q99963	P08173,Q99963
			24	P08588	P32121	P08588,P32121
			25	P08588	P49407	P08588,P49407
			26	P08913	Q99961	P08913,Q99961
			27	P08913	Q99962	P08913,Q99962
			28	P08913	Q99963	P08913,Q99963
			29	P13945	Q99961	P13945,Q99961
			30	P13945	Q99962	P13945,Q99962
			31	P13945	Q99963	P13945,Q99963
			32	P14416	P21333	P14416,P21333
			33	P18089	Q99961	P18089,Q99961
			34	P18089	Q99962	P18089,Q99962
			35	P18762	P51637	P18762,P51637
			36	P18762	P70424	P18762,P70424
			37	P18762	Q01815	P18762,Q01815
			38	P18901	P35439	P18901,P35439
			39	P20309	P49798	P20309,P49798
			40	P21453	Q07108	P21453,Q07108
			41	P21731	Q12791	P21731,Q12791
			42	P25024	P02775	P25024,P02775
			43	P25024	P09341	P25024,P09341
			44	P25024	P10145	P25024,P10145
			45	P25024	P42830	P25024,P42830
			46	P25025	P02775	P25025,P02775
			47	P25025	P03366	P25025,P03366
			48	P25025	P09341	P25025,P09341
			49	P25025	P10145	P25025,P10145
			50	P25025	P19875	P25025,P19875
			51	P25025	P19876	P25025,P19876
			52	P25025	P42830	P25025,P42830
			53	P25101	P12931	P25101,P12931
			54	P25101	P32121	P25101,P32121
			55	P25101	P49407	P25101,P49407
			56	P25116	P00734	P25116,P00734
			57	P25116	Q9UNN8	P25116,Q9UNN8
			58	P25961	P59768	P25961,P59768
			59	P25961	P62873	P25961,P62873
			60	P28223	O00303	P28223,O00303
			61	P28223	O96000	P28223,O96000
			62	P28223	P15104	P28223,P15104
			63	P28223	P18654	P28223,P18654
			64	P28223	P32121	P28223,P32121
			65	P28223	P51812	P28223,P51812
			66	P28223	P53041	P28223,P53041
			67	P28223	P78559	P28223,P78559
			68	P28223	Q13084	P28223,Q13084
			69	P28223	Q13232	P28223,Q13232
			70	P28223	Q15165	P28223,Q15165
			71	P28223	Q16288	P28223,Q16288
			72	P28223	Q7Z6G8	P28223,Q7Z6G8
			73	P28647	P04897	P28647,P04897
			74	P28647	P08753	P28647,P08753
			75	P28647	P21278	P28647,P21278
			76	P28647	P21279	P28647,P21279
			77	P30989	P30990	P30989,P30990
			78	P31423	O08599	P31423,O08599
			79	P31424	P62157	P31424,P62157
			80	P31424	P62158	P31424,P62158
			81	P32239	P01350	P32239,P01350
			82	P32245	Q8TCY5	P32245,Q8TCY5
			83	P32245	Q96G30	P32245,Q96G30
			84	P32246	O15467	P32246,O15467
			85	P32246	P10147	P32246,P10147
			86	P32246	P13236	P32246,P13236
			87	P32246	P13500	P32246,P13500
			88	P32246	P13501	P32246,P13501
			89	P32246	P22362	P32246,P22362
			90	P32246	P80075	P32246,P80075
			91	P32246	P80098	P32246,P80098
			92	P32246	Q16627	P32246,Q16627
			93	P32246	Q16663	P32246,Q16663
			94	P32248	O00585	P32248,O00585
			95	P32248	P29067	P32248,P29067
			96	P32248	Q99731	P32248,Q99731
			97	P32300	Q9ER80	P32300,Q9ER80
			98	P32302	O15467	P32302,O15467
			99	P32302	O43927	P32302,O43927
			100	P32302	P10147	P32302,P10147
			101	P32302	P13236	P32302,P13236
			102	P32302	P13501	P32302,P13501
			103	P33032	Q8TCY5	P33032,Q8TCY5
			104	P33032	Q96G30	P33032,Q96G30
			105	P34971	Q99961	P34971,Q99961
			106	P34971	Q99962	P34971,Q99962
			107	P34971	Q99963	P34971,Q99963
			108	P34978	Q62976	P34978,Q62976
			109	P35348	P29066	P35348,P29066
			110	P35367	Q99961	P35367,Q99961
			111	P35367	Q99962	P35367,Q99962
			112	P35367	Q99963	P35367,Q99963
			113	P35400	O08599	P35400,O08599
			114	P35408	P12931	P35408,P12931
			115	P35408	P49407	P35408,P49407
			116	P35462	P21333	P35462,P21333
			117	P35462	P48444	P35462,P48444
			118	P35462	P53618	P35462,P53618
			119	P35462	Q99961	P35462,Q99961
			120	P35462	Q99962	P35462,Q99962
			121	P35462	Q99963	P35462,Q99963
			122	P35462	Q9Y678	P35462,Q9Y678
			123	P41180	P21333	P41180,P21333
			124	P41586	P18509	P41586,P18509
			125	P41597	O15467	P41597,O15467
			126	P41597	P13500	P41597,P13500
			127	P41597	P80075	P41597,P80075
			128	P41597	P80098	P41597,P80098
			129	P41597	Q99616	P41597,Q99616
			130	P41968	Q8TCY5	P41968,Q8TCY5
			131	P41968	Q96G30	P41968,Q96G30
			132	P42866	P04899	P42866,P04899
			133	P42866	Q9ER80	P42866,Q9ER80
			134	P43220	P49407	P43220,P49407
			135	P46092	P48061	P46092,P48061
			136	P46092	Q9Y4X3	P46092,Q9Y4X3
			137	P46092	Q9Z1X0	P46092,Q9Z1X0
			138	P47745	P00813	P47745,P00813
			139	P48546	P01275	P48546,P01275
			140	P48546	P09681	P48546,P09681
			141	P49238	P78423	P49238,P78423
			142	P49682	O14625	P49682,O14625
			143	P49682	P02778	P49682,P02778
			144	P49682	P13501	P49682,P13501
			145	P49682	P51671	P49682,P51671
			146	P49682	P80098	P49682,P80098
			147	P49682	Q07325	P49682,Q07325
			148	P49682	Q99616	P49682,Q99616
			149	P51436	Q99961	P51436,Q99961
			150	P51436	Q99962	P51436,Q99962
			151	P51436	Q99963	P51436,Q99963
			152	P51677	O00175	P51677,O00175
			153	P51677	O14625	P51677,O14625
			154	P51677	P02778	P51677,P02778
			155	P51677	P10147	P51677,P10147
			156	P51677	P13236	P51677,P13236
			157	P51677	P13501	P51677,P13501
			158	P51677	P51671	P51677,P51671
			159	P51677	P80098	P51677,P80098
			160	P51677	Q07325	P51677,Q07325
			161	P51677	Q16663	P51677,Q16663
			162	P51677	Q99616	P51677,Q99616
			163	P51677	Q9Y258	P51677,Q9Y258
			164	P51679	O00626	P51679,O00626
			165	P51679	P48061	P51679,P48061
			166	P51679	Q92583	P51679,Q92583
			167	P51681	O54081	P51681,O54081
			168	P51681	P10147	P51681,P10147
			169	P51681	P13236	P51681,P13236
			170	P51681	P13500	P51681,P13500
			171	P51681	P13501	P51681,P13501
			172	P51681	P51671	P51681,P51671
			173	P51681	P80075	P51681,P80075
			174	P51681	P80098	P51681,P80098
			175	P51681	Q99616	P51681,Q99616
			176	P51684	P78556	P51684,P78556
			177	P51685	O15467	P51685,O15467
			178	P51685	P22362	P51685,P22362
			179	P51685	Q92583	P51685,Q92583
			180	P51686	O15444	P51686,O15444
			181	P51686	O35903	P51686,O35903
			182	P51810	Q99LI8	P51810,Q99LI8
			183	P52592	Q99P72	P52592,Q99P72
			184	P52592	Q9JK11	P52592,Q9JK11
			185	P61793	P58660	P61793,P58660
			186	P69332	P78423	P69332,P78423
			187	P91682	O16844	P91682,O16844
			188	P91682	P23647	P91682,P23647
			189	P91682	P32866	P91682,P32866
			190	Q01718	Q8TCY5	Q01718,Q8TCY5
			191	Q01718	Q96G30	Q01718,Q96G30
			192	Q01726	Q8TCY5	Q01726,Q8TCY5
			193	Q01726	Q96G30	Q01726,Q96G30
			194	Q12361	P10823	Q12361,P10823
			195	Q16570	P09341	Q16570,P09341
			196	Q16570	P10145	Q16570,P10145
			197	Q16570	P22290	Q16570,P22290
			198	Q16602	O60894	Q16602,O60894
			199	Q3UHD1	Q14185	Q3UHD1,Q14185
			200	Q3UHD1	Q8BPU7	Q3UHD1,Q8BPU7
			201	Q3UHD1	Q92556	Q3UHD1,Q92556
			202	Q60748	P70424	Q60748,P70424
			203	Q61091	P22692	Q61091,P22692
			204	Q61091	P27467	Q61091,P27467
			205	Q61091	P47876	Q61091,P47876
			206	Q61091	P47877	Q61091,P47877
			207	Q61091	P47879	Q61091,P47879
			208	Q61091	P47880	Q61091,P47880
			209	Q61091	Q9ULT6	Q61091,Q9ULT6
			210	Q68ED2	O08599	Q68ED2,O08599
			211	Q68ED2	Q9EP80	Q68ED2,Q9EP80
			212	Q68EF4	O08599	Q68EF4,O08599
			213	Q80TS3	Q8BGT1	Q80TS3,Q8BGT1
			214	Q80TS3	Q8BLU0	Q80TS3,Q8BLU0
			215	Q9BXB1	Q9ULT6	Q9BXB1,Q9ULT6
			216	Q9EQD0	Q5NCP0	Q9EQD0,Q5NCP0
			217	Q9HAR2	Q9NZU0	Q9HAR2,Q9NZU0
			218	Q9NPB9	P13500	Q9NPB9,P13500
			219	Q9NPB9	P80075	Q9NPB9,P80075
			220	Q9NPB9	P80098	Q9NPB9,P80098
			221	Q9NPB9	Q99616	Q9NPB9,Q99616
			222	Q9WUT7	O35903	Q9WUT7,O35903
			223	Q9Y5N1	Q99961	Q9Y5N1,Q99961
			224	Q9Y5N1	Q99962	Q9Y5N1,Q99962

## Sheet: Table.S4
		Supplementary
			Provided Supplementary file contains list of extracted G protein coupled receptors from known protein-protein interactions that are available in core mode in the Database of Interacting Proteins (DIP; http://dip.doe-mbi.ucla.edu). These receptors are derived from matching the list of reactions with GPCRs from the UniProt databank.
			num	GPCR
			1	Q01717
			2	Q9UBS5
			3	P34982
			4	P32300
			5	P51681
			6	P23385
			7	Q99JA4
			8	P18901
			9	P34971
			10	Q14416
			11	P02699
			12	P18090
			13	P30729
			14	P21917
			15	P08588
			16	P07700
			17	P91682
			18	Q9VVX3
			19	B0BLW3
			20	P31356
			21	P25116
			22	O00254
			23	P30989
			24	Q13255
			25	Q9H244
			26	P28223
			27	P31421
			28	P31422
			29	P28647
			30	P32246
			31	P41597
			32	P51685
			33	P51686
			34	Q9WUT7
			35	P25025
			36	P51677
			37	P32248
			38	P46092
			39	P49682
			40	P25024
			41	P32302
			42	P35462
			43	Q9NPB9
			44	Q12361
			45	P25961
			46	P42866
			47	P48546
			48	P25101
			49	Q01726
			50	P41968
			51	P32245
			52	P35400
			53	Q68ED2
			54	P31423
			55	Q16570
			56	P07550
			57	Q99835
			58	P35348
			59	P51810
			60	O60242
			61	Q61091
			62	Q9EQD0
			63	P21453
			64	P34978
			65	Q3UHD1
			66	O14514
			67	O95136
			68	P52592
			69	P61793
			70	P06783
			71	P41586
			72	O88634
			73	P18762
			74	P18089
			75	P51436
			76	P08173
			77	Q9Y5N1
			78	P13945
			79	P08913
			80	P08172
			81	P35367
			82	Q80TS3
			83	P32239
			84	P47745
			85	P51679
			86	P51684
			87	P49238
			88	P14416
			89	P41180
			90	Q01718
			91	P43220
			92	O75899
			93	P31424
			94	P61073
			95	P33032
			96	Q6NS65
			97	P06002
			98	Q68EF4
			99	P61169
			100	Q16602
			101	P20309
			102	P15823
			103	Q61088
			104	O60353
			105	Q9BXB1
			106	P35368
			107	O08530
			108	P21731
			109	O15354
			110	O08675
			111	P35408
			112	P14842
			113	Q60748
			114	P69332
			115	P21554
			116	Q9HAR2

## Sheet: Table.S5
		Supplementary
			After the adaptation of the receptors and reactions, a number of interaction are selected for which a ligand is involved. The following list shows the participating ligands in the interaction.
			num	Ligand
			1	P12931
			2	P21333
			3	P03366
			4	P0CG48
			5	P27467
			6	P13501
			7	P62158
			8	P13500
			9	P0CG47
			10	P62979
			11	P62987
			12	P48061
			13	P10147
			14	P32121
			15	P00734
			16	P49407
			17	P51637
			18	P29067
			19	P00813
			20	P29066
			21	Q12791
			22	Q16288
			23	P78423
			24	Q9EP80
			25	P35439
			26	P53041
			27	P39010
			28	Q7Z6G8
			29	P08168
			30	Q9ESN4
			31	P62157
			32	P58660
			33	P51671
			34	O15467
			35	O15444
			36	Q9Y4X3
			37	P13236
			38	P80098
			39	Q8CFR0
			40	Q01815
			41	Q16627
			42	Q9Z1X0
			43	Q99616
			44	Q99731
			45	O00175
			46	Q07108
			47	O00585
			48	O00626
			49	P80075
			50	Q92583
			51	P22362
			52	P78556
			53	O35903
			54	Q16663
			55	Q9Y258
			56	P37217
			57	Q9Y678
			58	P53618
			59	P48444
			60	O16844
			61	P19875
			62	O43927
			63	P02775
			64	P19876
			65	P02778
			66	P42830
			67	Q07325
			68	O14625
			69	Q14185
			70	O00303
			71	Q8BPU7
			72	Q92556
			73	Q9UNN8
			74	P70424
			75	Q8BLU0
			76	Q8BGT1
			77	Q9NZU0
			78	P59768
			79	P23647
			80	P62873
			81	P54311
			82	P01350
			83	P63212
			84	P15104
			85	P21279
			86	P04695
			87	P09681
			88	P21278
			89	P01275
			90	P04897
			91	P08753
			92	P04896
			93	P04899
			94	P09341
			95	P32866
			96	P10823
			97	Q99LI8
			98	P47876
			99	P47877
			100	P47879
			101	P47880
			102	P22692
			103	P10145
			104	Q62976
			105	P18654
			106	P51812
			107	O54081
			108	P78559
			109	Q8TCY5
			110	Q96G30
			111	Q13232
			112	P30990
			113	O96000
			114	P18509
			115	Q15165
			116	P22290
			117	O60894
			118	P48554
			119	P49798
			120	P62984
			121	P18101
			122	Q13084
			123	Q5NCP0
			124	P15357
			125	P62983
			126	Q2MKA7
			127	Q9ER80
			128	Q99P72
			129	Q9JK11
			130	Q01959
			131	Q99961
			132	Q99962
			133	Q99963
			134	D6VTK4
			135	O08599
			136	P0CI39
			137	P19221
			138	P0CG50
			139	P0CG49
			140	P0CG69
			141	Q9ULT6

## Sheet: Table.S6
		Supplementary
			In this supplementary file, all protein-ligand reactions are obtained from the combination of Tables S4 and S5.
			num	Receptor	Ligand	GPCRs-Ligand Pairs
			1	B0BLW3	D6VTK4	B0BLW3,D6VTK4
			2	B0BLW3	O00175	B0BLW3,O00175
			3	B0BLW3	O00303	B0BLW3,O00303
			4	B0BLW3	O00585	B0BLW3,O00585
			5	B0BLW3	O00626	B0BLW3,O00626
			6	B0BLW3	O08599	B0BLW3,O08599
			7	B0BLW3	O14625	B0BLW3,O14625
			8	B0BLW3	O15444	B0BLW3,O15444
			9	B0BLW3	O15467	B0BLW3,O15467
			10	B0BLW3	O16844	B0BLW3,O16844
			11	B0BLW3	O35903	B0BLW3,O35903
			12	B0BLW3	O43927	B0BLW3,O43927
			13	B0BLW3	O54081	B0BLW3,O54081
			14	B0BLW3	O60894	B0BLW3,O60894
			15	B0BLW3	O96000	B0BLW3,O96000
			16	B0BLW3	P00734	B0BLW3,P00734
			17	B0BLW3	P00813	B0BLW3,P00813
			18	B0BLW3	P01275	B0BLW3,P01275
			19	B0BLW3	P01350	B0BLW3,P01350
			20	B0BLW3	P02775	B0BLW3,P02775
			21	B0BLW3	P02778	B0BLW3,P02778
			22	B0BLW3	P03366	B0BLW3,P03366
			23	B0BLW3	P04695	B0BLW3,P04695
			24	B0BLW3	P04896	B0BLW3,P04896
			25	B0BLW3	P04897	B0BLW3,P04897
			26	B0BLW3	P04899	B0BLW3,P04899
			27	B0BLW3	P08168	B0BLW3,P08168
			28	B0BLW3	P08753	B0BLW3,P08753
			29	B0BLW3	P09341	B0BLW3,P09341
			30	B0BLW3	P09681	B0BLW3,P09681
			31	B0BLW3	P0CG47	B0BLW3,P0CG47
			32	B0BLW3	P0CG48	B0BLW3,P0CG48
			33	B0BLW3	P0CG49	B0BLW3,P0CG49
			34	B0BLW3	P0CG50	B0BLW3,P0CG50
			35	B0BLW3	P0CG69	B0BLW3,P0CG69
			36	B0BLW3	P0CI39	B0BLW3,P0CI39
			37	B0BLW3	P10145	B0BLW3,P10145
			38	B0BLW3	P10147	B0BLW3,P10147
			39	B0BLW3	P10823	B0BLW3,P10823
			40	B0BLW3	P12931	B0BLW3,P12931
			41	B0BLW3	P13236	B0BLW3,P13236
			42	B0BLW3	P13500	B0BLW3,P13500
			43	B0BLW3	P13501	B0BLW3,P13501
			44	B0BLW3	P15104	B0BLW3,P15104
			45	B0BLW3	P15357	B0BLW3,P15357
			46	B0BLW3	P18101	B0BLW3,P18101
			47	B0BLW3	P18509	B0BLW3,P18509
			48	B0BLW3	P18654	B0BLW3,P18654
			49	B0BLW3	P19221	B0BLW3,P19221
			50	B0BLW3	P19875	B0BLW3,P19875
			51	B0BLW3	P19876	B0BLW3,P19876
			52	B0BLW3	P21278	B0BLW3,P21278
			53	B0BLW3	P21279	B0BLW3,P21279
			54	B0BLW3	P21333	B0BLW3,P21333
			55	B0BLW3	P22290	B0BLW3,P22290
			56	B0BLW3	P22362	B0BLW3,P22362
			57	B0BLW3	P22692	B0BLW3,P22692
			58	B0BLW3	P23647	B0BLW3,P23647
			59	B0BLW3	P27467	B0BLW3,P27467
			60	B0BLW3	P29066	B0BLW3,P29066
			61	B0BLW3	P29067	B0BLW3,P29067
			62	B0BLW3	P30990	B0BLW3,P30990
			63	B0BLW3	P32121	B0BLW3,P32121
			64	B0BLW3	P32866	B0BLW3,P32866
			65	B0BLW3	P35439	B0BLW3,P35439
			66	B0BLW3	P37217	B0BLW3,P37217
			67	B0BLW3	P39010	B0BLW3,P39010
			68	B0BLW3	P42830	B0BLW3,P42830
			69	B0BLW3	P47876	B0BLW3,P47876
			70	B0BLW3	P47877	B0BLW3,P47877
			71	B0BLW3	P47879	B0BLW3,P47879
			72	B0BLW3	P47880	B0BLW3,P47880
			73	B0BLW3	P48061	B0BLW3,P48061
			74	B0BLW3	P48444	B0BLW3,P48444
			75	B0BLW3	P48554	B0BLW3,P48554
			76	B0BLW3	P49407	B0BLW3,P49407
			77	B0BLW3	P49798	B0BLW3,P49798
			78	B0BLW3	P51637	B0BLW3,P51637
			79	B0BLW3	P51671	B0BLW3,P51671
			80	B0BLW3	P51812	B0BLW3,P51812
			81	B0BLW3	P53041	B0BLW3,P53041
			82	B0BLW3	P53618	B0BLW3,P53618
			83	B0BLW3	P54311	B0BLW3,P54311
			84	B0BLW3	P58660	B0BLW3,P58660
			85	B0BLW3	P59768	B0BLW3,P59768
			86	B0BLW3	P62157	B0BLW3,P62157
			87	B0BLW3	P62158	B0BLW3,P62158
			88	B0BLW3	P62873	B0BLW3,P62873
			89	B0BLW3	P62979	B0BLW3,P62979
			90	B0BLW3	P62983	B0BLW3,P62983
			91	B0BLW3	P62984	B0BLW3,P62984
			92	B0BLW3	P62987	B0BLW3,P62987
			93	B0BLW3	P63212	B0BLW3,P63212
			94	B0BLW3	P70424	B0BLW3,P70424
			95	B0BLW3	P78423	B0BLW3,P78423
			96	B0BLW3	P78556	B0BLW3,P78556
			97	B0BLW3	P78559	B0BLW3,P78559
			98	B0BLW3	P80075	B0BLW3,P80075
			99	B0BLW3	P80098	B0BLW3,P80098
			100	B0BLW3	Q01815	B0BLW3,Q01815
			101	B0BLW3	Q01959	B0BLW3,Q01959
			102	B0BLW3	Q07108	B0BLW3,Q07108
			103	B0BLW3	Q07325	B0BLW3,Q07325
			104	B0BLW3	Q12791	B0BLW3,Q12791
			105	B0BLW3	Q13084	B0BLW3,Q13084
			106	B0BLW3	Q13232	B0BLW3,Q13232
			107	B0BLW3	Q14185	B0BLW3,Q14185
			108	B0BLW3	Q15165	B0BLW3,Q15165
			109	B0BLW3	Q16288	B0BLW3,Q16288
			110	B0BLW3	Q16627	B0BLW3,Q16627
			111	B0BLW3	Q16663	B0BLW3,Q16663
			112	B0BLW3	Q2MKA7	B0BLW3,Q2MKA7
			113	B0BLW3	Q5NCP0	B0BLW3,Q5NCP0
			114	B0BLW3	Q62976	B0BLW3,Q62976
			115	B0BLW3	Q7Z6G8	B0BLW3,Q7Z6G8
			116	B0BLW3	Q8BGT1	B0BLW3,Q8BGT1
			117	B0BLW3	Q8BLU0	B0BLW3,Q8BLU0
			118	B0BLW3	Q8BPU7	B0BLW3,Q8BPU7
			119	B0BLW3	Q8CFR0	B0BLW3,Q8CFR0
			120	B0BLW3	Q8TCY5	B0BLW3,Q8TCY5
			121	B0BLW3	Q92556	B0BLW3,Q92556
			122	B0BLW3	Q92583	B0BLW3,Q92583
			123	B0BLW3	Q96G30	B0BLW3,Q96G30
			124	B0BLW3	Q99616	B0BLW3,Q99616
			125	B0BLW3	Q99731	B0BLW3,Q99731
			126	B0BLW3	Q99961	B0BLW3,Q99961
			127	B0BLW3	Q99962	B0BLW3,Q99962
			128	B0BLW3	Q99963	B0BLW3,Q99963
			129	B0BLW3	Q99LI8	B0BLW3,Q99LI8
			130	B0BLW3	Q99P72	B0BLW3,Q99P72
			131	B0BLW3	Q9EP80	B0BLW3,Q9EP80
			132	B0BLW3	Q9ER80	B0BLW3,Q9ER80
			133	B0BLW3	Q9ESN4	B0BLW3,Q9ESN4
			134	B0BLW3	Q9JK11	B0BLW3,Q9JK11
			135	B0BLW3	Q9NZU0	B0BLW3,Q9NZU0
			136	B0BLW3	Q9ULT6	B0BLW3,Q9ULT6
			137	B0BLW3	Q9UNN8	B0BLW3,Q9UNN8
			138	B0BLW3	Q9Y258	B0BLW3,Q9Y258
			139	B0BLW3	Q9Y4X3	B0BLW3,Q9Y4X3
			140	B0BLW3	Q9Y678	B0BLW3,Q9Y678
			141	B0BLW3	Q9Z1X0	B0BLW3,Q9Z1X0
			142	O00254	D6VTK4	O00254,D6VTK4
			143	O00254	O00175	O00254,O00175
			144	O00254	O00303	O00254,O00303
			145	O00254	O00585	O00254,O00585
			146	O00254	O00626	O00254,O00626
			147	O00254	O08599	O00254,O08599
			148	O00254	O14625	O00254,O14625
			149	O00254	O15444	O00254,O15444
			150	O00254	O15467	O00254,O15467
			151	O00254	O16844	O00254,O16844
			152	O00254	O35903	O00254,O35903
			153	O00254	O43927	O00254,O43927
			154	O00254	O54081	O00254,O54081
			155	O00254	O60894	O00254,O60894
			156	O00254	O96000	O00254,O96000
			157	O00254	P00734	O00254,P00734
			158	O00254	P00813	O00254,P00813
			159	O00254	P01275	O00254,P01275
			160	O00254	P01350	O00254,P01350
			161	O00254	P02775	O00254,P02775
			162	O00254	P02778	O00254,P02778
			163	O00254	P03366	O00254,P03366
			164	O00254	P04695	O00254,P04695
			165	O00254	P04896	O00254,P04896
			166	O00254	P04897	O00254,P04897
			167	O00254	P04899	O00254,P04899
			168	O00254	P08168	O00254,P08168
			169	O00254	P08753	O00254,P08753
			170	O00254	P09341	O00254,P09341
			171	O00254	P09681	O00254,P09681
			172	O00254	P0CG47	O00254,P0CG47
			173	O00254	P0CG48	O00254,P0CG48
			174	O00254	P0CG49	O00254,P0CG49
			175	O00254	P0CG50	O00254,P0CG50
			176	O00254	P0CG69	O00254,P0CG69
			177	O00254	P0CI39	O00254,P0CI39
			178	O00254	P10145	O00254,P10145
			179	O00254	P10147	O00254,P10147
			180	O00254	P10823	O00254,P10823
			181	O00254	P12931	O00254,P12931
			182	O00254	P13236	O00254,P13236
			183	O00254	P13500	O00254,P13500
			184	O00254	P13501	O00254,P13501
			185	O00254	P15104	O00254,P15104
			186	O00254	P15357	O00254,P15357
			187	O00254	P18101	O00254,P18101
			188	O00254	P18509	O00254,P18509
			189	O00254	P18654	O00254,P18654
			190	O00254	P19221	O00254,P19221
			191	O00254	P19875	O00254,P19875
			192	O00254	P19876	O00254,P19876
			193	O00254	P21278	O00254,P21278
			194	O00254	P21279	O00254,P21279
			195	O00254	P21333	O00254,P21333
			196	O00254	P22290	O00254,P22290
			197	O00254	P22362	O00254,P22362
			198	O00254	P22692	O00254,P22692
			199	O00254	P23647	O00254,P23647
			200	O00254	P27467	O00254,P27467
			201	O00254	P29066	O00254,P29066
			202	O00254	P29067	O00254,P29067
			203	O00254	P30990	O00254,P30990
			204	O00254	P32121	O00254,P32121
			205	O00254	P32866	O00254,P32866
			206	O00254	P35439	O00254,P35439
			207	O00254	P37217	O00254,P37217
			208	O00254	P39010	O00254,P39010
			209	O00254	P42830	O00254,P42830
			210	O00254	P47876	O00254,P47876
			211	O00254	P47877	O00254,P47877
			212	O00254	P47879	O00254,P47879
			213	O00254	P47880	O00254,P47880
			214	O00254	P48061	O00254,P48061
			215	O00254	P48444	O00254,P48444
			216	O00254	P48554	O00254,P48554
			217	O00254	P49407	O00254,P49407
			218	O00254	P49798	O00254,P49798
			219	O00254	P51637	O00254,P51637
			220	O00254	P51671	O00254,P51671
			221	O00254	P51812	O00254,P51812
			222	O00254	P53041	O00254,P53041
			223	O00254	P53618	O00254,P53618
			224	O00254	P54311	O00254,P54311
			225	O00254	P58660	O00254,P58660
			226	O00254	P59768	O00254,P59768
			227	O00254	P62157	O00254,P62157
			228	O00254	P62158	O00254,P62158
			229	O00254	P62873	O00254,P62873
			230	O00254	P62979	O00254,P62979
			231	O00254	P62983	O00254,P62983
			232	O00254	P62984	O00254,P62984
			233	O00254	P62987	O00254,P62987
			234	O00254	P63212	O00254,P63212
			235	O00254	P70424	O00254,P70424
			236	O00254	P78423	O00254,P78423
			237	O00254	P78556	O00254,P78556
			238	O00254	P78559	O00254,P78559
			239	O00254	P80075	O00254,P80075
			240	O00254	P80098	O00254,P80098
			241	O00254	Q01815	O00254,Q01815
			242	O00254	Q01959	O00254,Q01959
			243	O00254	Q07108	O00254,Q07108
			244	O00254	Q07325	O00254,Q07325
			245	O00254	Q12791	O00254,Q12791
			246	O00254	Q13084	O00254,Q13084
			247	O00254	Q13232	O00254,Q13232
			248	O00254	Q14185	O00254,Q14185
			249	O00254	Q15165	O00254,Q15165
			250	O00254	Q16288	O00254,Q16288
			251	O00254	Q16627	O00254,Q16627
			252	O00254	Q16663	O00254,Q16663
			253	O00254	Q2MKA7	O00254,Q2MKA7
			254	O00254	Q5NCP0	O00254,Q5NCP0
			255	O00254	Q62976	O00254,Q62976
			256	O00254	Q7Z6G8	O00254,Q7Z6G8
			257	O00254	Q8BGT1	O00254,Q8BGT1
			258	O00254	Q8BLU0	O00254,Q8BLU0
			259	O00254	Q8BPU7	O00254,Q8BPU7
			260	O00254	Q8CFR0	O00254,Q8CFR0
			261	O00254	Q8TCY5	O00254,Q8TCY5
			262	O00254	Q92556	O00254,Q92556
			263	O00254	Q92583	O00254,Q92583
			264	O00254	Q96G30	O00254,Q96G30
			265	O00254	Q99616	O00254,Q99616
			266	O00254	Q99731	O00254,Q99731
			267	O00254	Q99961	O00254,Q99961
			268	O00254	Q99962	O00254,Q99962
			269	O00254	Q99963	O00254,Q99963
			270	O00254	Q99LI8	O00254,Q99LI8
			271	O00254	Q99P72	O00254,Q99P72
			272	O00254	Q9EP80	O00254,Q9EP80
			273	O00254	Q9ER80	O00254,Q9ER80
			274	O00254	Q9ESN4	O00254,Q9ESN4
			275	O00254	Q9JK11	O00254,Q9JK11
			276	O00254	Q9NZU0	O00254,Q9NZU0
			277	O00254	Q9ULT6	O00254,Q9ULT6
			278	O00254	Q9UNN8	O00254,Q9UNN8
			279	O00254	Q9Y258	O00254,Q9Y258
			280	O00254	Q9Y4X3	O00254,Q9Y4X3
			281	O00254	Q9Y678	O00254,Q9Y678
			282	O00254	Q9Z1X0	O00254,Q9Z1X0
			283	O08530	D6VTK4	O08530,D6VTK4
			284	O08530	O00175	O08530,O00175
			285	O08530	O00303	O08530,O00303
			286	O08530	O00585	O08530,O00585
			287	O08530	O00626	O08530,O00626
			288	O08530	O08599	O08530,O08599
			289	O08530	O14625	O08530,O14625
			290	O08530	O15444	O08530,O15444
			291	O08530	O15467	O08530,O15467
			292	O08530	O16844	O08530,O16844
			293	O08530	O35903	O08530,O35903
			294	O08530	O43927	O08530,O43927
			295	O08530	O54081	O08530,O54081
			296	O08530	O60894	O08530,O60894
			297	O08530	O96000	O08530,O96000
			298	O08530	P00734	O08530,P00734
			299	O08530	P00813	O08530,P00813
			300	O08530	P01275	O08530,P01275
			301	O08530	P01350	O08530,P01350
			302	O08530	P02775	O08530,P02775
			303	O08530	P02778	O08530,P02778
			304	O08530	P03366	O08530,P03366
			305	O08530	P04695	O08530,P04695
			306	O08530	P04896	O08530,P04896
			307	O08530	P04897	O08530,P04897
			308	O08530	P04899	O08530,P04899
			309	O08530	P08168	O08530,P08168
			310	O08530	P08753	O08530,P08753
			311	O08530	P09341	O08530,P09341
			312	O08530	P09681	O08530,P09681
			313	O08530	P0CG47	O08530,P0CG47
			314	O08530	P0CG48	O08530,P0CG48
			315	O08530	P0CG49	O08530,P0CG49
			316	O08530	P0CG50	O08530,P0CG50
			317	O08530	P0CG69	O08530,P0CG69
			318	O08530	P0CI39	O08530,P0CI39
			319	O08530	P10145	O08530,P10145
			320	O08530	P10147	O08530,P10147
			321	O08530	P10823	O08530,P10823
			322	O08530	P12931	O08530,P12931
			323	O08530	P13236	O08530,P13236
			324	O08530	P13500	O08530,P13500
			325	O08530	P13501	O08530,P13501
			326	O08530	P15104	O08530,P15104
			327	O08530	P15357	O08530,P15357
			328	O08530	P18101	O08530,P18101
			329	O08530	P18509	O08530,P18509
			330	O08530	P18654	O08530,P18654
			331	O08530	P19221	O08530,P19221
			332	O08530	P19875	O08530,P19875
			333	O08530	P19876	O08530,P19876
			334	O08530	P21278	O08530,P21278
			335	O08530	P21279	O08530,P21279
			336	O08530	P21333	O08530,P21333
			337	O08530	P22290	O08530,P22290
			338	O08530	P22362	O08530,P22362
			339	O08530	P22692	O08530,P22692
			340	O08530	P23647	O08530,P23647
			341	O08530	P27467	O08530,P27467
			342	O08530	P29066	O08530,P29066
			343	O08530	P29067	O08530,P29067
			344	O08530	P30990	O08530,P30990
			345	O08530	P32121	O08530,P32121
			346	O08530	P32866	O08530,P32866
			347	O08530	P35439	O08530,P35439
			348	O08530	P37217	O08530,P37217
			349	O08530	P39010	O08530,P39010
			350	O08530	P42830	O08530,P42830
			351	O08530	P47876	O08530,P47876
			352	O08530	P47877	O08530,P47877
			353	O08530	P47879	O08530,P47879
			354	O08530	P47880	O08530,P47880
			355	O08530	P48061	O08530,P48061
			356	O08530	P48444	O08530,P48444
			357	O08530	P48554	O08530,P48554
			358	O08530	P49407	O08530,P49407
			359	O08530	P49798	O08530,P49798
			360	O08530	P51637	O08530,P51637
			361	O08530	P51671	O08530,P51671
			362	O08530	P51812	O08530,P51812
			363	O08530	P53041	O08530,P53041
			364	O08530	P53618	O08530,P53618
			365	O08530	P54311	O08530,P54311
			366	O08530	P58660	O08530,P58660
			367	O08530	P59768	O08530,P59768
			368	O08530	P62157	O08530,P62157
			369	O08530	P62158	O08530,P62158
			370	O08530	P62873	O08530,P62873
			371	O08530	P62979	O08530,P62979
			372	O08530	P62983	O08530,P62983
			373	O08530	P62984	O08530,P62984
			374	O08530	P62987	O08530,P62987
			375	O08530	P63212	O08530,P63212
			376	O08530	P70424	O08530,P70424
			377	O08530	P78423	O08530,P78423
			378	O08530	P78556	O08530,P78556
			379	O08530	P78559	O08530,P78559
			380	O08530	P80075	O08530,P80075
			381	O08530	P80098	O08530,P80098
			382	O08530	Q01815	O08530,Q01815
			383	O08530	Q01959	O08530,Q01959
			384	O08530	Q07108	O08530,Q07108
			385	O08530	Q07325	O08530,Q07325
			386	O08530	Q12791	O08530,Q12791
			387	O08530	Q13084	O08530,Q13084
			388	O08530	Q13232	O08530,Q13232
			389	O08530	Q14185	O08530,Q14185
			390	O08530	Q15165	O08530,Q15165
			391	O08530	Q16288	O08530,Q16288
			392	O08530	Q16627	O08530,Q16627
			393	O08530	Q16663	O08530,Q16663
			394	O08530	Q2MKA7	O08530,Q2MKA7
			395	O08530	Q5NCP0	O08530,Q5NCP0
			396	O08530	Q62976	O08530,Q62976
			397	O08530	Q7Z6G8	O08530,Q7Z6G8
			398	O08530	Q8BGT1	O08530,Q8BGT1
			399	O08530	Q8BLU0	O08530,Q8BLU0
			400	O08530	Q8BPU7	O08530,Q8BPU7
			401	O08530	Q8CFR0	O08530,Q8CFR0
			402	O08530	Q8TCY5	O08530,Q8TCY5
			403	O08530	Q92556	O08530,Q92556
			404	O08530	Q92583	O08530,Q92583
			405	O08530	Q96G30	O08530,Q96G30
			406	O08530	Q99616	O08530,Q99616
			407	O08530	Q99731	O08530,Q99731
			408	O08530	Q99961	O08530,Q99961
			409	O08530	Q99962	O08530,Q99962
			410	O08530	Q99963	O08530,Q99963
			411	O08530	Q99LI8	O08530,Q99LI8
			412	O08530	Q99P72	O08530,Q99P72
			413	O08530	Q9EP80	O08530,Q9EP80
			414	O08530	Q9ER80	O08530,Q9ER80
			415	O08530	Q9ESN4	O08530,Q9ESN4
			416	O08530	Q9JK11	O08530,Q9JK11
			417	O08530	Q9NZU0	O08530,Q9NZU0
			418	O08530	Q9ULT6	O08530,Q9ULT6
			419	O08530	Q9UNN8	O08530,Q9UNN8
			420	O08530	Q9Y258	O08530,Q9Y258
			421	O08530	Q9Y4X3	O08530,Q9Y4X3
			422	O08530	Q9Y678	O08530,Q9Y678
			423	O08530	Q9Z1X0	O08530,Q9Z1X0
			424	O08675	D6VTK4	O08675,D6VTK4
			425	O08675	O00175	O08675,O00175
			426	O08675	O00303	O08675,O00303
			427	O08675	O00585	O08675,O00585
			428	O08675	O00626	O08675,O00626
			429	O08675	O08599	O08675,O08599
			430	O08675	O14625	O08675,O14625
			431	O08675	O15444	O08675,O15444
			432	O08675	O15467	O08675,O15467
			433	O08675	O16844	O08675,O16844
			434	O08675	O35903	O08675,O35903
			435	O08675	O43927	O08675,O43927
			436	O08675	O54081	O08675,O54081
			437	O08675	O60894	O08675,O60894
			438	O08675	O96000	O08675,O96000
			439	O08675	P00734	O08675,P00734
			440	O08675	P00813	O08675,P00813
			441	O08675	P01275	O08675,P01275
			442	O08675	P01350	O08675,P01350
			443	O08675	P02775	O08675,P02775
			444	O08675	P02778	O08675,P02778
			445	O08675	P03366	O08675,P03366
			446	O08675	P04695	O08675,P04695
			447	O08675	P04896	O08675,P04896
			448	O08675	P04897	O08675,P04897
			449	O08675	P04899	O08675,P04899
			450	O08675	P08168	O08675,P08168
			451	O08675	P08753	O08675,P08753
			452	O08675	P09341	O08675,P09341
			453	O08675	P09681	O08675,P09681
			454	O08675	P0CG47	O08675,P0CG47
			455	O08675	P0CG48	O08675,P0CG48
			456	O08675	P0CG49	O08675,P0CG49
			457	O08675	P0CG50	O08675,P0CG50
			458	O08675	P0CG69	O08675,P0CG69
			459	O08675	P0CI39	O08675,P0CI39
			460	O08675	P10145	O08675,P10145
			461	O08675	P10147	O08675,P10147
			462	O08675	P10823	O08675,P10823
			463	O08675	P12931	O08675,P12931
			464	O08675	P13236	O08675,P13236
			465	O08675	P13500	O08675,P13500
			466	O08675	P13501	O08675,P13501
			467	O08675	P15104	O08675,P15104
			468	O08675	P15357	O08675,P15357
			469	O08675	P18101	O08675,P18101
			470	O08675	P18509	O08675,P18509
			471	O08675	P18654	O08675,P18654
			472	O08675	P19221	O08675,P19221
			473	O08675	P19875	O08675,P19875
			474	O08675	P19876	O08675,P19876
			475	O08675	P21278	O08675,P21278
			476	O08675	P21279	O08675,P21279
			477	O08675	P21333	O08675,P21333
			478	O08675	P22290	O08675,P22290
			479	O08675	P22362	O08675,P22362
			480	O08675	P22692	O08675,P22692
			481	O08675	P23647	O08675,P23647
			482	O08675	P27467	O08675,P27467
			483	O08675	P29066	O08675,P29066
			484	O08675	P29067	O08675,P29067
			485	O08675	P30990	O08675,P30990
			486	O08675	P32121	O08675,P32121
			487	O08675	P32866	O08675,P32866
			488	O08675	P35439	O08675,P35439
			489	O08675	P37217	O08675,P37217
			490	O08675	P39010	O08675,P39010
			491	O08675	P42830	O08675,P42830
			492	O08675	P47876	O08675,P47876
			493	O08675	P47877	O08675,P47877
			494	O08675	P47879	O08675,P47879
			495	O08675	P47880	O08675,P47880
			496	O08675	P48061	O08675,P48061
			497	O08675	P48444	O08675,P48444
			498	O08675	P48554	O08675,P48554
			499	O08675	P49407	O08675,P49407
			500	O08675	P49798	O08675,P49798
			501	O08675	P51637	O08675,P51637
			502	O08675	P51671	O08675,P51671
			503	O08675	P51812	O08675,P51812
			504	O08675	P53041	O08675,P53041
			505	O08675	P53618	O08675,P53618
			506	O08675	P54311	O08675,P54311
			507	O08675	P58660	O08675,P58660
			508	O08675	P59768	O08675,P59768
			509	O08675	P62157	O08675,P62157
			510	O08675	P62158	O08675,P62158
			511	O08675	P62873	O08675,P62873
			512	O08675	P62979	O08675,P62979
			513	O08675	P62983	O08675,P62983
			514	O08675	P62984	O08675,P62984
			515	O08675	P62987	O08675,P62987
			516	O08675	P63212	O08675,P63212
			517	O08675	P70424	O08675,P70424
			518	O08675	P78423	O08675,P78423
			519	O08675	P78556	O08675,P78556
			520	O08675	P78559	O08675,P78559
			521	O08675	P80075	O08675,P80075
			522	O08675	P80098	O08675,P80098
			523	O08675	Q01815	O08675,Q01815
			524	O08675	Q01959	O08675,Q01959
			525	O08675	Q07108	O08675,Q07108
			526	O08675	Q07325	O08675,Q07325
			527	O08675	Q12791	O08675,Q12791
			528	O08675	Q13084	O08675,Q13084
			529	O08675	Q13232	O08675,Q13232
			530	O08675	Q14185	O08675,Q14185
			531	O08675	Q15165	O08675,Q15165
			532	O08675	Q16288	O08675,Q16288
			533	O08675	Q16627	O08675,Q16627
			534	O08675	Q16663	O08675,Q16663
			535	O08675	Q2MKA7	O08675,Q2MKA7
			536	O08675	Q5NCP0	O08675,Q5NCP0
			537	O08675	Q62976	O08675,Q62976
			538	O08675	Q7Z6G8	O08675,Q7Z6G8
			539	O08675	Q8BGT1	O08675,Q8BGT1
			540	O08675	Q8BLU0	O08675,Q8BLU0
			541	O08675	Q8BPU7	O08675,Q8BPU7
			542	O08675	Q8CFR0	O08675,Q8CFR0
			543	O08675	Q8TCY5	O08675,Q8TCY5
			544	O08675	Q92556	O08675,Q92556
			545	O08675	Q92583	O08675,Q92583
			546	O08675	Q96G30	O08675,Q96G30
			547	O08675	Q99616	O08675,Q99616
			548	O08675	Q99731	O08675,Q99731
			549	O08675	Q99961	O08675,Q99961
			550	O08675	Q99962	O08675,Q99962
			551	O08675	Q99963	O08675,Q99963
			552	O08675	Q99LI8	O08675,Q99LI8
			553	O08675	Q99P72	O08675,Q99P72
			554	O08675	Q9EP80	O08675,Q9EP80
			555	O08675	Q9ER80	O08675,Q9ER80
			556	O08675	Q9ESN4	O08675,Q9ESN4
			557	O08675	Q9JK11	O08675,Q9JK11
			558	O08675	Q9NZU0	O08675,Q9NZU0
			559	O08675	Q9ULT6	O08675,Q9ULT6
			560	O08675	Q9UNN8	O08675,Q9UNN8
			561	O08675	Q9Y258	O08675,Q9Y258
			562	O08675	Q9Y4X3	O08675,Q9Y4X3
			563	O08675	Q9Y678	O08675,Q9Y678
			564	O08675	Q9Z1X0	O08675,Q9Z1X0
			565	O14514	D6VTK4	O14514,D6VTK4
			566	O14514	O00175	O14514,O00175
			567	O14514	O00303	O14514,O00303
			568	O14514	O00585	O14514,O00585
			569	O14514	O00626	O14514,O00626
			570	O14514	O08599	O14514,O08599
			571	O14514	O14625	O14514,O14625
			572	O14514	O15444	O14514,O15444
			573	O14514	O15467	O14514,O15467
			574	O14514	O16844	O14514,O16844
			575	O14514	O35903	O14514,O35903
			576	O14514	O43927	O14514,O43927
			577	O14514	O54081	O14514,O54081
			578	O14514	O60894	O14514,O60894
			579	O14514	O96000	O14514,O96000
			580	O14514	P00734	O14514,P00734
			581	O14514	P00813	O14514,P00813
			582	O14514	P01275	O14514,P01275
			583	O14514	P01350	O14514,P01350
			584	O14514	P02775	O14514,P02775
			585	O14514	P02778	O14514,P02778
			586	O14514	P03366	O14514,P03366
			587	O14514	P04695	O14514,P04695
			588	O14514	P04896	O14514,P04896
			589	O14514	P04897	O14514,P04897
			590	O14514	P04899	O14514,P04899
			591	O14514	P08168	O14514,P08168
			592	O14514	P08753	O14514,P08753
			593	O14514	P09341	O14514,P09341
			594	O14514	P09681	O14514,P09681
			595	O14514	P0CG47	O14514,P0CG47
			596	O14514	P0CG48	O14514,P0CG48
			597	O14514	P0CG49	O14514,P0CG49
			598	O14514	P0CG50	O14514,P0CG50
			599	O14514	P0CG69	O14514,P0CG69
			600	O14514	P0CI39	O14514,P0CI39
			601	O14514	P10145	O14514,P10145
			602	O14514	P10147	O14514,P10147
			603	O14514	P10823	O14514,P10823
			604	O14514	P12931	O14514,P12931
			605	O14514	P13236	O14514,P13236
			606	O14514	P13500	O14514,P13500
			607	O14514	P13501	O14514,P13501
			608	O14514	P15104	O14514,P15104
			609	O14514	P15357	O14514,P15357
			610	O14514	P18101	O14514,P18101
			611	O14514	P18509	O14514,P18509
			612	O14514	P18654	O14514,P18654
			613	O14514	P19221	O14514,P19221
			614	O14514	P19875	O14514,P19875
			615	O14514	P19876	O14514,P19876
			616	O14514	P21278	O14514,P21278
			617	O14514	P21279	O14514,P21279
			618	O14514	P21333	O14514,P21333
			619	O14514	P22290	O14514,P22290
			620	O14514	P22362	O14514,P22362
			621	O14514	P22692	O14514,P22692
			622	O14514	P23647	O14514,P23647
			623	O14514	P27467	O14514,P27467
			624	O14514	P29066	O14514,P29066
			625	O14514	P29067	O14514,P29067
			626	O14514	P30990	O14514,P30990
			627	O14514	P32121	O14514,P32121
			628	O14514	P32866	O14514,P32866
			629	O14514	P35439	O14514,P35439
			630	O14514	P37217	O14514,P37217
			631	O14514	P39010	O14514,P39010
			632	O14514	P42830	O14514,P42830
			633	O14514	P47876	O14514,P47876
			634	O14514	P47877	O14514,P47877
			635	O14514	P47879	O14514,P47879
			636	O14514	P47880	O14514,P47880
			637	O14514	P48061	O14514,P48061
			638	O14514	P48444	O14514,P48444
			639	O14514	P48554	O14514,P48554
			640	O14514	P49407	O14514,P49407
			641	O14514	P49798	O14514,P49798
			642	O14514	P51637	O14514,P51637
			643	O14514	P51671	O14514,P51671
			644	O14514	P51812	O14514,P51812
			645	O14514	P53041	O14514,P53041
			646	O14514	P53618	O14514,P53618
			647	O14514	P54311	O14514,P54311
			648	O14514	P58660	O14514,P58660
			649	O14514	P59768	O14514,P59768
			650	O14514	P62157	O14514,P62157
			651	O14514	P62158	O14514,P62158
			652	O14514	P62873	O14514,P62873
			653	O14514	P62979	O14514,P62979
			654	O14514	P62983	O14514,P62983
			655	O14514	P62984	O14514,P62984
			656	O14514	P62987	O14514,P62987
			657	O14514	P63212	O14514,P63212
			658	O14514	P70424	O14514,P70424
			659	O14514	P78423	O14514,P78423
			660	O14514	P78556	O14514,P78556
			661	O14514	P78559	O14514,P78559
			662	O14514	P80075	O14514,P80075
			663	O14514	P80098	O14514,P80098
			664	O14514	Q01815	O14514,Q01815
			665	O14514	Q01959	O14514,Q01959
			666	O14514	Q07108	O14514,Q07108
			667	O14514	Q07325	O14514,Q07325
			668	O14514	Q12791	O14514,Q12791
			669	O14514	Q13084	O14514,Q13084
			670	O14514	Q13232	O14514,Q13232
			671	O14514	Q14185	O14514,Q14185
			672	O14514	Q15165	O14514,Q15165
			673	O14514	Q16288	O14514,Q16288
			674	O14514	Q16627	O14514,Q16627
			675	O14514	Q16663	O14514,Q16663
			676	O14514	Q2MKA7	O14514,Q2MKA7
			677	O14514	Q5NCP0	O14514,Q5NCP0
			678	O14514	Q62976	O14514,Q62976
			679	O14514	Q7Z6G8	O14514,Q7Z6G8
			680	O14514	Q8BGT1	O14514,Q8BGT1
			681	O14514	Q8BLU0	O14514,Q8BLU0
			682	O14514	Q8BPU7	O14514,Q8BPU7
			683	O14514	Q8CFR0	O14514,Q8CFR0
			684	O14514	Q8TCY5	O14514,Q8TCY5
			685	O14514	Q92556	O14514,Q92556
			686	O14514	Q92583	O14514,Q92583
			687	O14514	Q96G30	O14514,Q96G30
			688	O14514	Q99616	O14514,Q99616
			689	O14514	Q99731	O14514,Q99731
			690	O14514	Q99961	O14514,Q99961
			691	O14514	Q99962	O14514,Q99962
			692	O14514	Q99963	O14514,Q99963
			693	O14514	Q99LI8	O14514,Q99LI8
			694	O14514	Q99P72	O14514,Q99P72
			695	O14514	Q9EP80	O14514,Q9EP80
			696	O14514	Q9ER80	O14514,Q9ER80
			697	O14514	Q9ESN4	O14514,Q9ESN4
			698	O14514	Q9JK11	O14514,Q9JK11
			699	O14514	Q9NZU0	O14514,Q9NZU0
			700	O14514	Q9ULT6	O14514,Q9ULT6
			701	O14514	Q9UNN8	O14514,Q9UNN8
			702	O14514	Q9Y258	O14514,Q9Y258
			703	O14514	Q9Y4X3	O14514,Q9Y4X3
			704	O14514	Q9Y678	O14514,Q9Y678
			705	O14514	Q9Z1X0	O14514,Q9Z1X0
			706	O15354	D6VTK4	O15354,D6VTK4
			707	O15354	O00175	O15354,O00175
			708	O15354	O00303	O15354,O00303
			709	O15354	O00585	O15354,O00585
			710	O15354	O00626	O15354,O00626
			711	O15354	O08599	O15354,O08599
			712	O15354	O14625	O15354,O14625
			713	O15354	O15444	O15354,O15444
			714	O15354	O15467	O15354,O15467
			715	O15354	O16844	O15354,O16844
			716	O15354	O35903	O15354,O35903
			717	O15354	O43927	O15354,O43927
			718	O15354	O54081	O15354,O54081
			719	O15354	O60894	O15354,O60894
			720	O15354	O96000	O15354,O96000
			721	O15354	P00734	O15354,P00734
			722	O15354	P00813	O15354,P00813
			723	O15354	P01275	O15354,P01275
			724	O15354	P01350	O15354,P01350
			725	O15354	P02775	O15354,P02775
			726	O15354	P02778	O15354,P02778
			727	O15354	P03366	O15354,P03366
			728	O15354	P04695	O15354,P04695
			729	O15354	P04896	O15354,P04896
			730	O15354	P04897	O15354,P04897
			731	O15354	P04899	O15354,P04899
			732	O15354	P08168	O15354,P08168
			733	O15354	P08753	O15354,P08753
			734	O15354	P09341	O15354,P09341
			735	O15354	P09681	O15354,P09681
			736	O15354	P0CG47	O15354,P0CG47
			737	O15354	P0CG48	O15354,P0CG48
			738	O15354	P0CG49	O15354,P0CG49
			739	O15354	P0CG50	O15354,P0CG50
			740	O15354	P0CG69	O15354,P0CG69
			741	O15354	P0CI39	O15354,P0CI39
			742	O15354	P10145	O15354,P10145
			743	O15354	P10147	O15354,P10147
			744	O15354	P10823	O15354,P10823
			745	O15354	P12931	O15354,P12931
			746	O15354	P13236	O15354,P13236
			747	O15354	P13500	O15354,P13500
			748	O15354	P13501	O15354,P13501
			749	O15354	P15104	O15354,P15104
			750	O15354	P15357	O15354,P15357
			751	O15354	P18101	O15354,P18101
			752	O15354	P18509	O15354,P18509
			753	O15354	P18654	O15354,P18654
			754	O15354	P19221	O15354,P19221
			755	O15354	P19875	O15354,P19875
			756	O15354	P19876	O15354,P19876
			757	O15354	P21278	O15354,P21278
			758	O15354	P21279	O15354,P21279
			759	O15354	P21333	O15354,P21333
			760	O15354	P22290	O15354,P22290
			761	O15354	P22362	O15354,P22362
			762	O15354	P22692	O15354,P22692
			763	O15354	P23647	O15354,P23647
			764	O15354	P27467	O15354,P27467
			765	O15354	P29066	O15354,P29066
			766	O15354	P29067	O15354,P29067
			767	O15354	P30990	O15354,P30990
			768	O15354	P32121	O15354,P32121
			769	O15354	P32866	O15354,P32866
			770	O15354	P35439	O15354,P35439
			771	O15354	P37217	O15354,P37217
			772	O15354	P39010	O15354,P39010
			773	O15354	P42830	O15354,P42830
			774	O15354	P47876	O15354,P47876
			775	O15354	P47877	O15354,P47877
			776	O15354	P47879	O15354,P47879
			777	O15354	P47880	O15354,P47880
			778	O15354	P48061	O15354,P48061
			779	O15354	P48444	O15354,P48444
			780	O15354	P48554	O15354,P48554
			781	O15354	P49407	O15354,P49407
			782	O15354	P49798	O15354,P49798
			783	O15354	P51637	O15354,P51637
			784	O15354	P51671	O15354,P51671
			785	O15354	P51812	O15354,P51812
			786	O15354	P53041	O15354,P53041
			787	O15354	P53618	O15354,P53618
			788	O15354	P54311	O15354,P54311
			789	O15354	P58660	O15354,P58660
			790	O15354	P59768	O15354,P59768
			791	O15354	P62157	O15354,P62157
			792	O15354	P62158	O15354,P62158
			793	O15354	P62873	O15354,P62873
			794	O15354	P62979	O15354,P62979
			795	O15354	P62983	O15354,P62983
			796	O15354	P62984	O15354,P62984
			797	O15354	P62987	O15354,P62987
			798	O15354	P63212	O15354,P63212
			799	O15354	P70424	O15354,P70424
			800	O15354	P78423	O15354,P78423
			801	O15354	P78556	O15354,P78556
			802	O15354	P78559	O15354,P78559
			803	O15354	P80075	O15354,P80075
			804	O15354	P80098	O15354,P80098
			805	O15354	Q01815	O15354,Q01815
			806	O15354	Q01959	O15354,Q01959
			807	O15354	Q07108	O15354,Q07108
			808	O15354	Q07325	O15354,Q07325
			809	O15354	Q12791	O15354,Q12791
			810	O15354	Q13084	O15354,Q13084
			811	O15354	Q13232	O15354,Q13232
			812	O15354	Q14185	O15354,Q14185
			813	O15354	Q15165	O15354,Q15165
			814	O15354	Q16288	O15354,Q16288
			815	O15354	Q16627	O15354,Q16627
			816	O15354	Q16663	O15354,Q16663
			817	O15354	Q2MKA7	O15354,Q2MKA7
			818	O15354	Q5NCP0	O15354,Q5NCP0
			819	O15354	Q62976	O15354,Q62976
			820	O15354	Q7Z6G8	O15354,Q7Z6G8
			821	O15354	Q8BGT1	O15354,Q8BGT1
			822	O15354	Q8BLU0	O15354,Q8BLU0
			823	O15354	Q8BPU7	O15354,Q8BPU7
			824	O15354	Q8CFR0	O15354,Q8CFR0
			825	O15354	Q8TCY5	O15354,Q8TCY5
			826	O15354	Q92556	O15354,Q92556
			827	O15354	Q92583	O15354,Q92583
			828	O15354	Q96G30	O15354,Q96G30
			829	O15354	Q99616	O15354,Q99616
			830	O15354	Q99731	O15354,Q99731
			831	O15354	Q99961	O15354,Q99961
			832	O15354	Q99962	O15354,Q99962
			833	O15354	Q99963	O15354,Q99963
			834	O15354	Q99LI8	O15354,Q99LI8
			835	O15354	Q99P72	O15354,Q99P72
			836	O15354	Q9EP80	O15354,Q9EP80
			837	O15354	Q9ER80	O15354,Q9ER80
			838	O15354	Q9ESN4	O15354,Q9ESN4
			839	O15354	Q9JK11	O15354,Q9JK11
			840	O15354	Q9NZU0	O15354,Q9NZU0
			841	O15354	Q9ULT6	O15354,Q9ULT6
			842	O15354	Q9UNN8	O15354,Q9UNN8
			843	O15354	Q9Y258	O15354,Q9Y258
			844	O15354	Q9Y4X3	O15354,Q9Y4X3
			845	O15354	Q9Y678	O15354,Q9Y678
			846	O15354	Q9Z1X0	O15354,Q9Z1X0
			847	O60242	D6VTK4	O60242,D6VTK4
			848	O60242	O00175	O60242,O00175
			849	O60242	O00303	O60242,O00303
			850	O60242	O00585	O60242,O00585
			851	O60242	O00626	O60242,O00626
			852	O60242	O08599	O60242,O08599
			853	O60242	O14625	O60242,O14625
			854	O60242	O15444	O60242,O15444
			855	O60242	O15467	O60242,O15467
			856	O60242	O16844	O60242,O16844
			857	O60242	O35903	O60242,O35903
			858	O60242	O43927	O60242,O43927
			859	O60242	O54081	O60242,O54081
			860	O60242	O60894	O60242,O60894
			861	O60242	O96000	O60242,O96000
			862	O60242	P00734	O60242,P00734
			863	O60242	P00813	O60242,P00813
			864	O60242	P01275	O60242,P01275
			865	O60242	P01350	O60242,P01350
			866	O60242	P02775	O60242,P02775
			867	O60242	P02778	O60242,P02778
			868	O60242	P03366	O60242,P03366
			869	O60242	P04695	O60242,P04695
			870	O60242	P04896	O60242,P04896
			871	O60242	P04897	O60242,P04897
			872	O60242	P04899	O60242,P04899
			873	O60242	P08168	O60242,P08168
			874	O60242	P08753	O60242,P08753
			875	O60242	P09341	O60242,P09341
			876	O60242	P09681	O60242,P09681
			877	O60242	P0CG47	O60242,P0CG47
			878	O60242	P0CG48	O60242,P0CG48
			879	O60242	P0CG49	O60242,P0CG49
			880	O60242	P0CG50	O60242,P0CG50
			881	O60242	P0CG69	O60242,P0CG69
			882	O60242	P0CI39	O60242,P0CI39
			883	O60242	P10145	O60242,P10145
			884	O60242	P10147	O60242,P10147
			885	O60242	P10823	O60242,P10823
			886	O60242	P12931	O60242,P12931
			887	O60242	P13236	O60242,P13236
			888	O60242	P13500	O60242,P13500
			889	O60242	P13501	O60242,P13501
			890	O60242	P15104	O60242,P15104
			891	O60242	P15357	O60242,P15357
			892	O60242	P18101	O60242,P18101
			893	O60242	P18509	O60242,P18509
			894	O60242	P18654	O60242,P18654
			895	O60242	P19221	O60242,P19221
			896	O60242	P19875	O60242,P19875
			897	O60242	P19876	O60242,P19876
			898	O60242	P21278	O60242,P21278
			899	O60242	P21279	O60242,P21279
			900	O60242	P21333	O60242,P21333
			901	O60242	P22290	O60242,P22290
			902	O60242	P22362	O60242,P22362
			903	O60242	P22692	O60242,P22692
			904	O60242	P23647	O60242,P23647
			905	O60242	P27467	O60242,P27467
			906	O60242	P29066	O60242,P29066
			907	O60242	P29067	O60242,P29067
			908	O60242	P30990	O60242,P30990
			909	O60242	P32121	O60242,P32121
			910	O60242	P32866	O60242,P32866
			911	O60242	P35439	O60242,P35439
			912	O60242	P37217	O60242,P37217
			913	O60242	P39010	O60242,P39010
			914	O60242	P42830	O60242,P42830
			915	O60242	P47876	O60242,P47876
			916	O60242	P47877	O60242,P47877
			917	O60242	P47879	O60242,P47879
			918	O60242	P47880	O60242,P47880
			919	O60242	P48061	O60242,P48061
			920	O60242	P48444	O60242,P48444
			921	O60242	P48554	O60242,P48554
			922	O60242	P49407	O60242,P49407
			923	O60242	P49798	O60242,P49798
			924	O60242	P51637	O60242,P51637
			925	O60242	P51671	O60242,P51671
			926	O60242	P51812	O60242,P51812
			927	O60242	P53041	O60242,P53041
			928	O60242	P53618	O60242,P53618
			929	O60242	P54311	O60242,P54311
			930	O60242	P58660	O60242,P58660
			931	O60242	P59768	O60242,P59768
			932	O60242	P62157	O60242,P62157
			933	O60242	P62158	O60242,P62158
			934	O60242	P62873	O60242,P62873
			935	O60242	P62979	O60242,P62979
			936	O60242	P62983	O60242,P62983
			937	O60242	P62984	O60242,P62984
			938	O60242	P62987	O60242,P62987
			939	O60242	P63212	O60242,P63212
			940	O60242	P70424	O60242,P70424
			941	O60242	P78423	O60242,P78423
			942	O60242	P78556	O60242,P78556
			943	O60242	P78559	O60242,P78559
			944	O60242	P80075	O60242,P80075
			945	O60242	P80098	O60242,P80098
			946	O60242	Q01815	O60242,Q01815
			947	O60242	Q01959	O60242,Q01959
			948	O60242	Q07108	O60242,Q07108
			949	O60242	Q07325	O60242,Q07325
			950	O60242	Q12791	O60242,Q12791
			951	O60242	Q13084	O60242,Q13084
			952	O60242	Q13232	O60242,Q13232
			953	O60242	Q14185	O60242,Q14185
			954	O60242	Q15165	O60242,Q15165
			955	O60242	Q16288	O60242,Q16288
			956	O60242	Q16627	O60242,Q16627
			957	O60242	Q16663	O60242,Q16663
			958	O60242	Q2MKA7	O60242,Q2MKA7
			959	O60242	Q5NCP0	O60242,Q5NCP0
			960	O60242	Q62976	O60242,Q62976
			961	O60242	Q7Z6G8	O60242,Q7Z6G8
			962	O60242	Q8BGT1	O60242,Q8BGT1
			963	O60242	Q8BLU0	O60242,Q8BLU0
			964	O60242	Q8BPU7	O60242,Q8BPU7
			965	O60242	Q8CFR0	O60242,Q8CFR0
			966	O60242	Q8TCY5	O60242,Q8TCY5
			967	O60242	Q92556	O60242,Q92556
			968	O60242	Q92583	O60242,Q92583
			969	O60242	Q96G30	O60242,Q96G30
			970	O60242	Q99616	O60242,Q99616
			971	O60242	Q99731	O60242,Q99731
			972	O60242	Q99961	O60242,Q99961
			973	O60242	Q99962	O60242,Q99962
			974	O60242	Q99963	O60242,Q99963
			975	O60242	Q99LI8	O60242,Q99LI8
			976	O60242	Q99P72	O60242,Q99P72
			977	O60242	Q9EP80	O60242,Q9EP80
			978	O60242	Q9ER80	O60242,Q9ER80
			979	O60242	Q9ESN4	O60242,Q9ESN4
			980	O60242	Q9JK11	O60242,Q9JK11
			981	O60242	Q9NZU0	O60242,Q9NZU0
			982	O60242	Q9ULT6	O60242,Q9ULT6
			983	O60242	Q9UNN8	O60242,Q9UNN8
			984	O60242	Q9Y258	O60242,Q9Y258
			985	O60242	Q9Y4X3	O60242,Q9Y4X3
			986	O60242	Q9Y678	O60242,Q9Y678
			987	O60242	Q9Z1X0	O60242,Q9Z1X0
			988	O60353	D6VTK4	O60353,D6VTK4
			989	O60353	O00175	O60353,O00175
			990	O60353	O00303	O60353,O00303
			991	O60353	O00585	O60353,O00585
			992	O60353	O00626	O60353,O00626
			993	O60353	O08599	O60353,O08599
			994	O60353	O14625	O60353,O14625
			995	O60353	O15444	O60353,O15444
			996	O60353	O15467	O60353,O15467
			997	O60353	O16844	O60353,O16844
			998	O60353	O35903	O60353,O35903
			999	O60353	O43927	O60353,O43927
			1000	O60353	O54081	O60353,O54081
			1001	O60353	O60894	O60353,O60894
			1002	O60353	O96000	O60353,O96000
			1003	O60353	P00734	O60353,P00734
			1004	O60353	P00813	O60353,P00813
			1005	O60353	P01275	O60353,P01275
			1006	O60353	P01350	O60353,P01350
			1007	O60353	P02775	O60353,P02775
			1008	O60353	P02778	O60353,P02778
			1009	O60353	P03366	O60353,P03366
			1010	O60353	P04695	O60353,P04695
			1011	O60353	P04896	O60353,P04896
			1012	O60353	P04897	O60353,P04897
			1013	O60353	P04899	O60353,P04899
			1014	O60353	P08168	O60353,P08168
			1015	O60353	P08753	O60353,P08753
			1016	O60353	P09341	O60353,P09341
			1017	O60353	P09681	O60353,P09681
			1018	O60353	P0CG47	O60353,P0CG47
			1019	O60353	P0CG48	O60353,P0CG48
			1020	O60353	P0CG49	O60353,P0CG49
			1021	O60353	P0CG50	O60353,P0CG50
			1022	O60353	P0CG69	O60353,P0CG69
			1023	O60353	P0CI39	O60353,P0CI39
			1024	O60353	P10145	O60353,P10145
			1025	O60353	P10147	O60353,P10147
			1026	O60353	P10823	O60353,P10823
			1027	O60353	P12931	O60353,P12931
			1028	O60353	P13236	O60353,P13236
			1029	O60353	P13500	O60353,P13500
			1030	O60353	P13501	O60353,P13501
			1031	O60353	P15104	O60353,P15104
			1032	O60353	P15357	O60353,P15357
			1033	O60353	P18101	O60353,P18101
			1034	O60353	P18509	O60353,P18509
			1035	O60353	P18654	O60353,P18654
			1036	O60353	P19221	O60353,P19221
			1037	O60353	P19875	O60353,P19875
			1038	O60353	P19876	O60353,P19876
			1039	O60353	P21278	O60353,P21278
			1040	O60353	P21279	O60353,P21279
			1041	O60353	P21333	O60353,P21333
			1042	O60353	P22290	O60353,P22290
			1043	O60353	P22362	O60353,P22362
			1044	O60353	P22692	O60353,P22692
			1045	O60353	P23647	O60353,P23647
			1046	O60353	P27467	O60353,P27467
			1047	O60353	P29066	O60353,P29066
			1048	O60353	P29067	O60353,P29067
			1049	O60353	P30990	O60353,P30990
			1050	O60353	P32121	O60353,P32121
			1051	O60353	P32866	O60353,P32866
			1052	O60353	P35439	O60353,P35439
			1053	O60353	P37217	O60353,P37217
			1054	O60353	P39010	O60353,P39010
			1055	O60353	P42830	O60353,P42830
			1056	O60353	P47876	O60353,P47876
			1057	O60353	P47877	O60353,P47877
			1058	O60353	P47879	O60353,P47879
			1059	O60353	P47880	O60353,P47880
			1060	O60353	P48061	O60353,P48061
			1061	O60353	P48444	O60353,P48444
			1062	O60353	P48554	O60353,P48554
			1063	O60353	P49407	O60353,P49407
			1064	O60353	P49798	O60353,P49798
			1065	O60353	P51637	O60353,P51637
			1066	O60353	P51671	O60353,P51671
			1067	O60353	P51812	O60353,P51812
			1068	O60353	P53041	O60353,P53041
			1069	O60353	P53618	O60353,P53618
			1070	O60353	P54311	O60353,P54311
			1071	O60353	P58660	O60353,P58660
			1072	O60353	P59768	O60353,P59768
			1073	O60353	P62157	O60353,P62157
			1074	O60353	P62158	O60353,P62158
			1075	O60353	P62873	O60353,P62873
			1076	O60353	P62979	O60353,P62979
			1077	O60353	P62983	O60353,P62983
			1078	O60353	P62984	O60353,P62984
			1079	O60353	P62987	O60353,P62987
			1080	O60353	P63212	O60353,P63212
			1081	O60353	P70424	O60353,P70424
			1082	O60353	P78423	O60353,P78423
			1083	O60353	P78556	O60353,P78556
			1084	O60353	P78559	O60353,P78559
			1085	O60353	P80075	O60353,P80075
			1086	O60353	P80098	O60353,P80098
			1087	O60353	Q01815	O60353,Q01815
			1088	O60353	Q01959	O60353,Q01959
			1089	O60353	Q07108	O60353,Q07108
			1090	O60353	Q07325	O60353,Q07325
			1091	O60353	Q12791	O60353,Q12791
			1092	O60353	Q13084	O60353,Q13084
			1093	O60353	Q13232	O60353,Q13232
			1094	O60353	Q14185	O60353,Q14185
			1095	O60353	Q15165	O60353,Q15165
			1096	O60353	Q16288	O60353,Q16288
			1097	O60353	Q16627	O60353,Q16627
			1098	O60353	Q16663	O60353,Q16663
			1099	O60353	Q2MKA7	O60353,Q2MKA7
			1100	O60353	Q5NCP0	O60353,Q5NCP0
			1101	O60353	Q62976	O60353,Q62976
			1102	O60353	Q7Z6G8	O60353,Q7Z6G8
			1103	O60353	Q8BGT1	O60353,Q8BGT1
			1104	O60353	Q8BLU0	O60353,Q8BLU0
			1105	O60353	Q8BPU7	O60353,Q8BPU7
			1106	O60353	Q8CFR0	O60353,Q8CFR0
			1107	O60353	Q8TCY5	O60353,Q8TCY5
			1108	O60353	Q92556	O60353,Q92556
			1109	O60353	Q92583	O60353,Q92583
			1110	O60353	Q96G30	O60353,Q96G30
			1111	O60353	Q99616	O60353,Q99616
			1112	O60353	Q99731	O60353,Q99731
			1113	O60353	Q99961	O60353,Q99961
			1114	O60353	Q99962	O60353,Q99962
			1115	O60353	Q99963	O60353,Q99963
			1116	O60353	Q99LI8	O60353,Q99LI8
			1117	O60353	Q99P72	O60353,Q99P72
			1118	O60353	Q9EP80	O60353,Q9EP80
			1119	O60353	Q9ER80	O60353,Q9ER80
			1120	O60353	Q9ESN4	O60353,Q9ESN4
			1121	O60353	Q9JK11	O60353,Q9JK11
			1122	O60353	Q9NZU0	O60353,Q9NZU0
			1123	O60353	Q9ULT6	O60353,Q9ULT6
			1124	O60353	Q9UNN8	O60353,Q9UNN8
			1125	O60353	Q9Y258	O60353,Q9Y258
			1126	O60353	Q9Y4X3	O60353,Q9Y4X3
			1127	O60353	Q9Y678	O60353,Q9Y678
			1128	O60353	Q9Z1X0	O60353,Q9Z1X0
			1129	O75899	D6VTK4	O75899,D6VTK4
			1130	O75899	O00175	O75899,O00175
			1131	O75899	O00303	O75899,O00303
			1132	O75899	O00585	O75899,O00585
			1133	O75899	O00626	O75899,O00626
			1134	O75899	O08599	O75899,O08599
			1135	O75899	O14625	O75899,O14625
			1136	O75899	O15444	O75899,O15444
			1137	O75899	O15467	O75899,O15467
			1138	O75899	O16844	O75899,O16844
			1139	O75899	O35903	O75899,O35903
			1140	O75899	O43927	O75899,O43927
			1141	O75899	O54081	O75899,O54081
			1142	O75899	O60894	O75899,O60894
			1143	O75899	O96000	O75899,O96000
			1144	O75899	P00734	O75899,P00734
			1145	O75899	P00813	O75899,P00813
			1146	O75899	P01275	O75899,P01275
			1147	O75899	P01350	O75899,P01350
			1148	O75899	P02775	O75899,P02775
			1149	O75899	P02778	O75899,P02778
			1150	O75899	P03366	O75899,P03366
			1151	O75899	P04695	O75899,P04695
			1152	O75899	P04896	O75899,P04896
			1153	O75899	P04897	O75899,P04897
			1154	O75899	P04899	O75899,P04899
			1155	O75899	P08168	O75899,P08168
			1156	O75899	P08753	O75899,P08753
			1157	O75899	P09341	O75899,P09341
			1158	O75899	P09681	O75899,P09681
			1159	O75899	P0CG47	O75899,P0CG47
			1160	O75899	P0CG48	O75899,P0CG48
			1161	O75899	P0CG49	O75899,P0CG49
			1162	O75899	P0CG50	O75899,P0CG50
			1163	O75899	P0CG69	O75899,P0CG69
			1164	O75899	P0CI39	O75899,P0CI39
			1165	O75899	P10145	O75899,P10145
			1166	O75899	P10147	O75899,P10147
			1167	O75899	P10823	O75899,P10823
			1168	O75899	P12931	O75899,P12931
			1169	O75899	P13236	O75899,P13236
			1170	O75899	P13500	O75899,P13500
			1171	O75899	P13501	O75899,P13501
			1172	O75899	P15104	O75899,P15104
			1173	O75899	P15357	O75899,P15357
			1174	O75899	P18101	O75899,P18101
			1175	O75899	P18509	O75899,P18509
			1176	O75899	P18654	O75899,P18654
			1177	O75899	P19221	O75899,P19221
			1178	O75899	P19875	O75899,P19875
			1179	O75899	P19876	O75899,P19876
			1180	O75899	P21278	O75899,P21278
			1181	O75899	P21279	O75899,P21279
			1182	O75899	P21333	O75899,P21333
			1183	O75899	P22290	O75899,P22290
			1184	O75899	P22362	O75899,P22362
			1185	O75899	P22692	O75899,P22692
			1186	O75899	P23647	O75899,P23647
			1187	O75899	P27467	O75899,P27467
			1188	O75899	P29066	O75899,P29066
			1189	O75899	P29067	O75899,P29067
			1190	O75899	P30990	O75899,P30990
			1191	O75899	P32121	O75899,P32121
			1192	O75899	P32866	O75899,P32866
			1193	O75899	P35439	O75899,P35439
			1194	O75899	P37217	O75899,P37217
			1195	O75899	P39010	O75899,P39010
			1196	O75899	P42830	O75899,P42830
			1197	O75899	P47876	O75899,P47876
			1198	O75899	P47877	O75899,P47877
			1199	O75899	P47879	O75899,P47879
			1200	O75899	P47880	O75899,P47880
			1201	O75899	P48061	O75899,P48061
			1202	O75899	P48444	O75899,P48444
			1203	O75899	P48554	O75899,P48554
			1204	O75899	P49407	O75899,P49407
			1205	O75899	P49798	O75899,P49798
			1206	O75899	P51637	O75899,P51637
			1207	O75899	P51671	O75899,P51671
			1208	O75899	P51812	O75899,P51812
			1209	O75899	P53041	O75899,P53041
			1210	O75899	P53618	O75899,P53618
			1211	O75899	P54311	O75899,P54311
			1212	O75899	P58660	O75899,P58660
			1213	O75899	P59768	O75899,P59768
			1214	O75899	P62157	O75899,P62157
			1215	O75899	P62158	O75899,P62158
			1216	O75899	P62873	O75899,P62873
			1217	O75899	P62979	O75899,P62979
			1218	O75899	P62983	O75899,P62983
			1219	O75899	P62984	O75899,P62984
			1220	O75899	P62987	O75899,P62987
			1221	O75899	P63212	O75899,P63212
			1222	O75899	P70424	O75899,P70424
			1223	O75899	P78423	O75899,P78423
			1224	O75899	P78556	O75899,P78556
			1225	O75899	P78559	O75899,P78559
			1226	O75899	P80075	O75899,P80075
			1227	O75899	P80098	O75899,P80098
			1228	O75899	Q01815	O75899,Q01815
			1229	O75899	Q01959	O75899,Q01959
			1230	O75899	Q07108	O75899,Q07108
			1231	O75899	Q07325	O75899,Q07325
			1232	O75899	Q12791	O75899,Q12791
			1233	O75899	Q13084	O75899,Q13084
			1234	O75899	Q13232	O75899,Q13232
			1235	O75899	Q14185	O75899,Q14185
			1236	O75899	Q15165	O75899,Q15165
			1237	O75899	Q16288	O75899,Q16288
			1238	O75899	Q16627	O75899,Q16627
			1239	O75899	Q16663	O75899,Q16663
			1240	O75899	Q2MKA7	O75899,Q2MKA7
			1241	O75899	Q5NCP0	O75899,Q5NCP0
			1242	O75899	Q62976	O75899,Q62976
			1243	O75899	Q7Z6G8	O75899,Q7Z6G8
			1244	O75899	Q8BGT1	O75899,Q8BGT1
			1245	O75899	Q8BLU0	O75899,Q8BLU0
			1246	O75899	Q8BPU7	O75899,Q8BPU7
			1247	O75899	Q8CFR0	O75899,Q8CFR0
			1248	O75899	Q8TCY5	O75899,Q8TCY5
			1249	O75899	Q92556	O75899,Q92556
			1250	O75899	Q92583	O75899,Q92583
			1251	O75899	Q96G30	O75899,Q96G30
			1252	O75899	Q99616	O75899,Q99616
			1253	O75899	Q99731	O75899,Q99731
			1254	O75899	Q99961	O75899,Q99961
			1255	O75899	Q99962	O75899,Q99962
			1256	O75899	Q99963	O75899,Q99963
			1257	O75899	Q99LI8	O75899,Q99LI8
			1258	O75899	Q99P72	O75899,Q99P72
			1259	O75899	Q9EP80	O75899,Q9EP80
			1260	O75899	Q9ER80	O75899,Q9ER80
			1261	O75899	Q9ESN4	O75899,Q9ESN4
			1262	O75899	Q9JK11	O75899,Q9JK11
			1263	O75899	Q9NZU0	O75899,Q9NZU0
			1264	O75899	Q9ULT6	O75899,Q9ULT6
			1265	O75899	Q9UNN8	O75899,Q9UNN8
			1266	O75899	Q9Y258	O75899,Q9Y258
			1267	O75899	Q9Y4X3	O75899,Q9Y4X3
			1268	O75899	Q9Y678	O75899,Q9Y678
			1269	O75899	Q9Z1X0	O75899,Q9Z1X0
			1270	O88634	D6VTK4	O88634,D6VTK4
			1271	O88634	O00175	O88634,O00175
			1272	O88634	O00303	O88634,O00303
			1273	O88634	O00585	O88634,O00585
			1274	O88634	O00626	O88634,O00626
			1275	O88634	O08599	O88634,O08599
			1276	O88634	O14625	O88634,O14625
			1277	O88634	O15444	O88634,O15444
			1278	O88634	O15467	O88634,O15467
			1279	O88634	O16844	O88634,O16844
			1280	O88634	O35903	O88634,O35903
			1281	O88634	O43927	O88634,O43927
			1282	O88634	O54081	O88634,O54081
			1283	O88634	O60894	O88634,O60894
			1284	O88634	O96000	O88634,O96000
			1285	O88634	P00734	O88634,P00734
			1286	O88634	P00813	O88634,P00813
			1287	O88634	P01275	O88634,P01275
			1288	O88634	P01350	O88634,P01350
			1289	O88634	P02775	O88634,P02775
			1290	O88634	P02778	O88634,P02778
			1291	O88634	P03366	O88634,P03366
			1292	O88634	P04695	O88634,P04695
			1293	O88634	P04896	O88634,P04896
			1294	O88634	P04897	O88634,P04897
			1295	O88634	P04899	O88634,P04899
			1296	O88634	P08168	O88634,P08168
			1297	O88634	P08753	O88634,P08753
			1298	O88634	P09341	O88634,P09341
			1299	O88634	P09681	O88634,P09681
			1300	O88634	P0CG47	O88634,P0CG47
			1301	O88634	P0CG48	O88634,P0CG48
			1302	O88634	P0CG49	O88634,P0CG49
			1303	O88634	P0CG50	O88634,P0CG50
			1304	O88634	P0CG69	O88634,P0CG69
			1305	O88634	P0CI39	O88634,P0CI39
			1306	O88634	P10145	O88634,P10145
			1307	O88634	P10147	O88634,P10147
			1308	O88634	P10823	O88634,P10823
			1309	O88634	P12931	O88634,P12931
			1310	O88634	P13236	O88634,P13236
			1311	O88634	P13500	O88634,P13500
			1312	O88634	P13501	O88634,P13501
			1313	O88634	P15104	O88634,P15104
			1314	O88634	P15357	O88634,P15357
			1315	O88634	P18101	O88634,P18101
			1316	O88634	P18509	O88634,P18509
			1317	O88634	P18654	O88634,P18654
			1318	O88634	P19221	O88634,P19221
			1319	O88634	P19875	O88634,P19875
			1320	O88634	P19876	O88634,P19876
			1321	O88634	P21278	O88634,P21278
			1322	O88634	P21279	O88634,P21279
			1323	O88634	P21333	O88634,P21333
			1324	O88634	P22290	O88634,P22290
			1325	O88634	P22362	O88634,P22362
			1326	O88634	P22692	O88634,P22692
			1327	O88634	P23647	O88634,P23647
			1328	O88634	P27467	O88634,P27467
			1329	O88634	P29066	O88634,P29066
			1330	O88634	P29067	O88634,P29067
			1331	O88634	P30990	O88634,P30990
			1332	O88634	P32121	O88634,P32121
			1333	O88634	P32866	O88634,P32866
			1334	O88634	P35439	O88634,P35439
			1335	O88634	P37217	O88634,P37217
			1336	O88634	P39010	O88634,P39010
			1337	O88634	P42830	O88634,P42830
			1338	O88634	P47876	O88634,P47876
			1339	O88634	P47877	O88634,P47877
			1340	O88634	P47879	O88634,P47879
			1341	O88634	P47880	O88634,P47880
			1342	O88634	P48061	O88634,P48061
			1343	O88634	P48444	O88634,P48444
			1344	O88634	P48554	O88634,P48554
			1345	O88634	P49407	O88634,P49407
			1346	O88634	P49798	O88634,P49798
			1347	O88634	P51637	O88634,P51637
			1348	O88634	P51671	O88634,P51671
			1349	O88634	P51812	O88634,P51812
			1350	O88634	P53041	O88634,P53041
			1351	O88634	P53618	O88634,P53618
			1352	O88634	P54311	O88634,P54311
			1353	O88634	P58660	O88634,P58660
			1354	O88634	P59768	O88634,P59768
			1355	O88634	P62157	O88634,P62157
			1356	O88634	P62158	O88634,P62158
			1357	O88634	P62873	O88634,P62873
			1358	O88634	P62979	O88634,P62979
			1359	O88634	P62983	O88634,P62983
			1360	O88634	P62984	O88634,P62984
			1361	O88634	P62987	O88634,P62987
			1362	O88634	P63212	O88634,P63212
			1363	O88634	P70424	O88634,P70424
			1364	O88634	P78423	O88634,P78423
			1365	O88634	P78556	O88634,P78556
			1366	O88634	P78559	O88634,P78559
			1367	O88634	P80075	O88634,P80075
			1368	O88634	P80098	O88634,P80098
			1369	O88634	Q01815	O88634,Q01815
			1370	O88634	Q01959	O88634,Q01959
			1371	O88634	Q07108	O88634,Q07108
			1372	O88634	Q07325	O88634,Q07325
			1373	O88634	Q12791	O88634,Q12791
			1374	O88634	Q13084	O88634,Q13084
			1375	O88634	Q13232	O88634,Q13232
			1376	O88634	Q14185	O88634,Q14185
			1377	O88634	Q15165	O88634,Q15165
			1378	O88634	Q16288	O88634,Q16288
			1379	O88634	Q16627	O88634,Q16627
			1380	O88634	Q16663	O88634,Q16663
			1381	O88634	Q2MKA7	O88634,Q2MKA7
			1382	O88634	Q5NCP0	O88634,Q5NCP0
			1383	O88634	Q62976	O88634,Q62976
			1384	O88634	Q7Z6G8	O88634,Q7Z6G8
			1385	O88634	Q8BGT1	O88634,Q8BGT1
			1386	O88634	Q8BLU0	O88634,Q8BLU0
			1387	O88634	Q8BPU7	O88634,Q8BPU7
			1388	O88634	Q8CFR0	O88634,Q8CFR0
			1389	O88634	Q8TCY5	O88634,Q8TCY5
			1390	O88634	Q92556	O88634,Q92556
			1391	O88634	Q92583	O88634,Q92583
			1392	O88634	Q96G30	O88634,Q96G30
			1393	O88634	Q99616	O88634,Q99616
			1394	O88634	Q99731	O88634,Q99731
			1395	O88634	Q99961	O88634,Q99961
			1396	O88634	Q99962	O88634,Q99962
			1397	O88634	Q99963	O88634,Q99963
			1398	O88634	Q99LI8	O88634,Q99LI8
			1399	O88634	Q99P72	O88634,Q99P72
			1400	O88634	Q9EP80	O88634,Q9EP80
			1401	O88634	Q9ER80	O88634,Q9ER80
			1402	O88634	Q9ESN4	O88634,Q9ESN4
			1403	O88634	Q9JK11	O88634,Q9JK11
			1404	O88634	Q9NZU0	O88634,Q9NZU0
			1405	O88634	Q9ULT6	O88634,Q9ULT6
			1406	O88634	Q9UNN8	O88634,Q9UNN8
			1407	O88634	Q9Y258	O88634,Q9Y258
			1408	O88634	Q9Y4X3	O88634,Q9Y4X3
			1409	O88634	Q9Y678	O88634,Q9Y678
			1410	O88634	Q9Z1X0	O88634,Q9Z1X0
			1411	O95136	D6VTK4	O95136,D6VTK4
			1412	O95136	O00175	O95136,O00175
			1413	O95136	O00303	O95136,O00303
			1414	O95136	O00585	O95136,O00585
			1415	O95136	O00626	O95136,O00626
			1416	O95136	O08599	O95136,O08599
			1417	O95136	O14625	O95136,O14625
			1418	O95136	O15444	O95136,O15444
			1419	O95136	O15467	O95136,O15467
			1420	O95136	O16844	O95136,O16844
			1421	O95136	O35903	O95136,O35903
			1422	O95136	O43927	O95136,O43927
			1423	O95136	O54081	O95136,O54081
			1424	O95136	O60894	O95136,O60894
			1425	O95136	O96000	O95136,O96000
			1426	O95136	P00734	O95136,P00734
			1427	O95136	P00813	O95136,P00813
			1428	O95136	P01275	O95136,P01275
			1429	O95136	P01350	O95136,P01350
			1430	O95136	P02775	O95136,P02775
			1431	O95136	P02778	O95136,P02778
			1432	O95136	P03366	O95136,P03366
			1433	O95136	P04695	O95136,P04695
			1434	O95136	P04896	O95136,P04896
			1435	O95136	P04897	O95136,P04897
			1436	O95136	P04899	O95136,P04899
			1437	O95136	P08168	O95136,P08168
			1438	O95136	P08753	O95136,P08753
			1439	O95136	P09341	O95136,P09341
			1440	O95136	P09681	O95136,P09681
			1441	O95136	P0CG47	O95136,P0CG47
			1442	O95136	P0CG48	O95136,P0CG48
			1443	O95136	P0CG49	O95136,P0CG49
			1444	O95136	P0CG50	O95136,P0CG50
			1445	O95136	P0CG69	O95136,P0CG69
			1446	O95136	P0CI39	O95136,P0CI39
			1447	O95136	P10145	O95136,P10145
			1448	O95136	P10147	O95136,P10147
			1449	O95136	P10823	O95136,P10823
			1450	O95136	P12931	O95136,P12931
			1451	O95136	P13236	O95136,P13236
			1452	O95136	P13500	O95136,P13500
			1453	O95136	P13501	O95136,P13501
			1454	O95136	P15104	O95136,P15104
			1455	O95136	P15357	O95136,P15357
			1456	O95136	P18101	O95136,P18101
			1457	O95136	P18509	O95136,P18509
			1458	O95136	P18654	O95136,P18654
			1459	O95136	P19221	O95136,P19221
			1460	O95136	P19875	O95136,P19875
			1461	O95136	P19876	O95136,P19876
			1462	O95136	P21278	O95136,P21278
			1463	O95136	P21279	O95136,P21279
			1464	O95136	P21333	O95136,P21333
			1465	O95136	P22290	O95136,P22290
			1466	O95136	P22362	O95136,P22362
			1467	O95136	P22692	O95136,P22692
			1468	O95136	P23647	O95136,P23647
			1469	O95136	P27467	O95136,P27467
			1470	O95136	P29066	O95136,P29066
			1471	O95136	P29067	O95136,P29067
			1472	O95136	P30990	O95136,P30990
			1473	O95136	P32121	O95136,P32121
			1474	O95136	P32866	O95136,P32866
			1475	O95136	P35439	O95136,P35439
			1476	O95136	P37217	O95136,P37217
			1477	O95136	P39010	O95136,P39010
			1478	O95136	P42830	O95136,P42830
			1479	O95136	P47876	O95136,P47876
			1480	O95136	P47877	O95136,P47877
			1481	O95136	P47879	O95136,P47879
			1482	O95136	P47880	O95136,P47880
			1483	O95136	P48061	O95136,P48061
			1484	O95136	P48444	O95136,P48444
			1485	O95136	P48554	O95136,P48554
			1486	O95136	P49407	O95136,P49407
			1487	O95136	P49798	O95136,P49798
			1488	O95136	P51637	O95136,P51637
			1489	O95136	P51671	O95136,P51671
			1490	O95136	P51812	O95136,P51812
			1491	O95136	P53041	O95136,P53041
			1492	O95136	P53618	O95136,P53618
			1493	O95136	P54311	O95136,P54311
			1494	O95136	P58660	O95136,P58660
			1495	O95136	P59768	O95136,P59768
			1496	O95136	P62157	O95136,P62157
			1497	O95136	P62158	O95136,P62158
			1498	O95136	P62873	O95136,P62873
			1499	O95136	P62979	O95136,P62979
			1500	O95136	P62983	O95136,P62983
			1501	O95136	P62984	O95136,P62984
			1502	O95136	P62987	O95136,P62987
			1503	O95136	P63212	O95136,P63212
			1504	O95136	P70424	O95136,P70424
			1505	O95136	P78423	O95136,P78423
			1506	O95136	P78556	O95136,P78556
			1507	O95136	P78559	O95136,P78559
			1508	O95136	P80075	O95136,P80075
			1509	O95136	P80098	O95136,P80098
			1510	O95136	Q01815	O95136,Q01815
			1511	O95136	Q01959	O95136,Q01959
			1512	O95136	Q07108	O95136,Q07108
			1513	O95136	Q07325	O95136,Q07325
			1514	O95136	Q12791	O95136,Q12791
			1515	O95136	Q13084	O95136,Q13084
			1516	O95136	Q13232	O95136,Q13232
			1517	O95136	Q14185	O95136,Q14185
			1518	O95136	Q15165	O95136,Q15165
			1519	O95136	Q16288	O95136,Q16288
			1520	O95136	Q16627	O95136,Q16627
			1521	O95136	Q16663	O95136,Q16663
			1522	O95136	Q2MKA7	O95136,Q2MKA7
			1523	O95136	Q5NCP0	O95136,Q5NCP0
			1524	O95136	Q62976	O95136,Q62976
			1525	O95136	Q7Z6G8	O95136,Q7Z6G8
			1526	O95136	Q8BGT1	O95136,Q8BGT1
			1527	O95136	Q8BLU0	O95136,Q8BLU0
			1528	O95136	Q8BPU7	O95136,Q8BPU7
			1529	O95136	Q8CFR0	O95136,Q8CFR0
			1530	O95136	Q8TCY5	O95136,Q8TCY5
			1531	O95136	Q92556	O95136,Q92556
			1532	O95136	Q92583	O95136,Q92583
			1533	O95136	Q96G30	O95136,Q96G30
			1534	O95136	Q99616	O95136,Q99616
			1535	O95136	Q99731	O95136,Q99731
			1536	O95136	Q99961	O95136,Q99961
			1537	O95136	Q99962	O95136,Q99962
			1538	O95136	Q99963	O95136,Q99963
			1539	O95136	Q99LI8	O95136,Q99LI8
			1540	O95136	Q99P72	O95136,Q99P72
			1541	O95136	Q9EP80	O95136,Q9EP80
			1542	O95136	Q9ER80	O95136,Q9ER80
			1543	O95136	Q9ESN4	O95136,Q9ESN4
			1544	O95136	Q9JK11	O95136,Q9JK11
			1545	O95136	Q9NZU0	O95136,Q9NZU0
			1546	O95136	Q9ULT6	O95136,Q9ULT6
			1547	O95136	Q9UNN8	O95136,Q9UNN8
			1548	O95136	Q9Y258	O95136,Q9Y258
			1549	O95136	Q9Y4X3	O95136,Q9Y4X3
			1550	O95136	Q9Y678	O95136,Q9Y678
			1551	O95136	Q9Z1X0	O95136,Q9Z1X0
			1552	P02699	D6VTK4	P02699,D6VTK4
			1553	P02699	O00175	P02699,O00175
			1554	P02699	O00303	P02699,O00303
			1555	P02699	O00585	P02699,O00585
			1556	P02699	O00626	P02699,O00626
			1557	P02699	O08599	P02699,O08599
			1558	P02699	O14625	P02699,O14625
			1559	P02699	O15444	P02699,O15444
			1560	P02699	O15467	P02699,O15467
			1561	P02699	O16844	P02699,O16844
			1562	P02699	O35903	P02699,O35903
			1563	P02699	O43927	P02699,O43927
			1564	P02699	O54081	P02699,O54081
			1565	P02699	O60894	P02699,O60894
			1566	P02699	O96000	P02699,O96000
			1567	P02699	P00734	P02699,P00734
			1568	P02699	P00813	P02699,P00813
			1569	P02699	P01275	P02699,P01275
			1570	P02699	P01350	P02699,P01350
			1571	P02699	P02775	P02699,P02775
			1572	P02699	P02778	P02699,P02778
			1573	P02699	P03366	P02699,P03366
			1574	P02699	P04695	P02699,P04695
			1575	P02699	P04896	P02699,P04896
			1576	P02699	P04897	P02699,P04897
			1577	P02699	P04899	P02699,P04899
			1578	P02699	P08168	P02699,P08168
			1579	P02699	P08753	P02699,P08753
			1580	P02699	P09341	P02699,P09341
			1581	P02699	P09681	P02699,P09681
			1582	P02699	P0CG47	P02699,P0CG47
			1583	P02699	P0CG48	P02699,P0CG48
			1584	P02699	P0CG49	P02699,P0CG49
			1585	P02699	P0CG50	P02699,P0CG50
			1586	P02699	P0CG69	P02699,P0CG69
			1587	P02699	P0CI39	P02699,P0CI39
			1588	P02699	P10145	P02699,P10145
			1589	P02699	P10147	P02699,P10147
			1590	P02699	P10823	P02699,P10823
			1591	P02699	P12931	P02699,P12931
			1592	P02699	P13236	P02699,P13236
			1593	P02699	P13500	P02699,P13500
			1594	P02699	P13501	P02699,P13501
			1595	P02699	P15104	P02699,P15104
			1596	P02699	P15357	P02699,P15357
			1597	P02699	P18101	P02699,P18101
			1598	P02699	P18509	P02699,P18509
			1599	P02699	P18654	P02699,P18654
			1600	P02699	P19221	P02699,P19221
			1601	P02699	P19875	P02699,P19875
			1602	P02699	P19876	P02699,P19876
			1603	P02699	P21278	P02699,P21278
			1604	P02699	P21279	P02699,P21279
			1605	P02699	P21333	P02699,P21333
			1606	P02699	P22290	P02699,P22290
			1607	P02699	P22362	P02699,P22362
			1608	P02699	P22692	P02699,P22692
			1609	P02699	P23647	P02699,P23647
			1610	P02699	P27467	P02699,P27467
			1611	P02699	P29066	P02699,P29066
			1612	P02699	P29067	P02699,P29067
			1613	P02699	P30990	P02699,P30990
			1614	P02699	P32121	P02699,P32121
			1615	P02699	P32866	P02699,P32866
			1616	P02699	P35439	P02699,P35439
			1617	P02699	P37217	P02699,P37217
			1618	P02699	P39010	P02699,P39010
			1619	P02699	P42830	P02699,P42830
			1620	P02699	P47876	P02699,P47876
			1621	P02699	P47877	P02699,P47877
			1622	P02699	P47879	P02699,P47879
			1623	P02699	P47880	P02699,P47880
			1624	P02699	P48061	P02699,P48061
			1625	P02699	P48444	P02699,P48444
			1626	P02699	P48554	P02699,P48554
			1627	P02699	P49407	P02699,P49407
			1628	P02699	P49798	P02699,P49798
			1629	P02699	P51637	P02699,P51637
			1630	P02699	P51671	P02699,P51671
			1631	P02699	P51812	P02699,P51812
			1632	P02699	P53041	P02699,P53041
			1633	P02699	P53618	P02699,P53618
			1634	P02699	P54311	P02699,P54311
			1635	P02699	P58660	P02699,P58660
			1636	P02699	P59768	P02699,P59768
			1637	P02699	P62157	P02699,P62157
			1638	P02699	P62158	P02699,P62158
			1639	P02699	P62873	P02699,P62873
			1640	P02699	P62979	P02699,P62979
			1641	P02699	P62983	P02699,P62983
			1642	P02699	P62984	P02699,P62984
			1643	P02699	P62987	P02699,P62987
			1644	P02699	P63212	P02699,P63212
			1645	P02699	P70424	P02699,P70424
			1646	P02699	P78423	P02699,P78423
			1647	P02699	P78556	P02699,P78556
			1648	P02699	P78559	P02699,P78559
			1649	P02699	P80075	P02699,P80075
			1650	P02699	P80098	P02699,P80098
			1651	P02699	Q01815	P02699,Q01815
			1652	P02699	Q01959	P02699,Q01959
			1653	P02699	Q07108	P02699,Q07108
			1654	P02699	Q07325	P02699,Q07325
			1655	P02699	Q12791	P02699,Q12791
			1656	P02699	Q13084	P02699,Q13084
			1657	P02699	Q13232	P02699,Q13232
			1658	P02699	Q14185	P02699,Q14185
			1659	P02699	Q15165	P02699,Q15165
			1660	P02699	Q16288	P02699,Q16288
			1661	P02699	Q16627	P02699,Q16627
			1662	P02699	Q16663	P02699,Q16663
			1663	P02699	Q2MKA7	P02699,Q2MKA7
			1664	P02699	Q5NCP0	P02699,Q5NCP0
			1665	P02699	Q62976	P02699,Q62976
			1666	P02699	Q7Z6G8	P02699,Q7Z6G8
			1667	P02699	Q8BGT1	P02699,Q8BGT1
			1668	P02699	Q8BLU0	P02699,Q8BLU0
			1669	P02699	Q8BPU7	P02699,Q8BPU7
			1670	P02699	Q8CFR0	P02699,Q8CFR0
			1671	P02699	Q8TCY5	P02699,Q8TCY5
			1672	P02699	Q92556	P02699,Q92556
			1673	P02699	Q92583	P02699,Q92583
			1674	P02699	Q96G30	P02699,Q96G30
			1675	P02699	Q99616	P02699,Q99616
			1676	P02699	Q99731	P02699,Q99731
			1677	P02699	Q99961	P02699,Q99961
			1678	P02699	Q99962	P02699,Q99962
			1679	P02699	Q99963	P02699,Q99963
			1680	P02699	Q99LI8	P02699,Q99LI8
			1681	P02699	Q99P72	P02699,Q99P72
			1682	P02699	Q9EP80	P02699,Q9EP80
			1683	P02699	Q9ER80	P02699,Q9ER80
			1684	P02699	Q9ESN4	P02699,Q9ESN4
			1685	P02699	Q9JK11	P02699,Q9JK11
			1686	P02699	Q9NZU0	P02699,Q9NZU0
			1687	P02699	Q9ULT6	P02699,Q9ULT6
			1688	P02699	Q9UNN8	P02699,Q9UNN8
			1689	P02699	Q9Y258	P02699,Q9Y258
			1690	P02699	Q9Y4X3	P02699,Q9Y4X3
			1691	P02699	Q9Y678	P02699,Q9Y678
			1692	P02699	Q9Z1X0	P02699,Q9Z1X0
			1693	P06002	D6VTK4	P06002,D6VTK4
			1694	P06002	O00175	P06002,O00175
			1695	P06002	O00303	P06002,O00303
			1696	P06002	O00585	P06002,O00585
			1697	P06002	O00626	P06002,O00626
			1698	P06002	O08599	P06002,O08599
			1699	P06002	O14625	P06002,O14625
			1700	P06002	O15444	P06002,O15444
			1701	P06002	O15467	P06002,O15467
			1702	P06002	O16844	P06002,O16844
			1703	P06002	O35903	P06002,O35903
			1704	P06002	O43927	P06002,O43927
			1705	P06002	O54081	P06002,O54081
			1706	P06002	O60894	P06002,O60894
			1707	P06002	O96000	P06002,O96000
			1708	P06002	P00734	P06002,P00734
			1709	P06002	P00813	P06002,P00813
			1710	P06002	P01275	P06002,P01275
			1711	P06002	P01350	P06002,P01350
			1712	P06002	P02775	P06002,P02775
			1713	P06002	P02778	P06002,P02778
			1714	P06002	P03366	P06002,P03366
			1715	P06002	P04695	P06002,P04695
			1716	P06002	P04896	P06002,P04896
			1717	P06002	P04897	P06002,P04897
			1718	P06002	P04899	P06002,P04899
			1719	P06002	P08168	P06002,P08168
			1720	P06002	P08753	P06002,P08753
			1721	P06002	P09341	P06002,P09341
			1722	P06002	P09681	P06002,P09681
			1723	P06002	P0CG47	P06002,P0CG47
			1724	P06002	P0CG48	P06002,P0CG48
			1725	P06002	P0CG49	P06002,P0CG49
			1726	P06002	P0CG50	P06002,P0CG50
			1727	P06002	P0CG69	P06002,P0CG69
			1728	P06002	P0CI39	P06002,P0CI39
			1729	P06002	P10145	P06002,P10145
			1730	P06002	P10147	P06002,P10147
			1731	P06002	P10823	P06002,P10823
			1732	P06002	P12931	P06002,P12931
			1733	P06002	P13236	P06002,P13236
			1734	P06002	P13500	P06002,P13500
			1735	P06002	P13501	P06002,P13501
			1736	P06002	P15104	P06002,P15104
			1737	P06002	P15357	P06002,P15357
			1738	P06002	P18101	P06002,P18101
			1739	P06002	P18509	P06002,P18509
			1740	P06002	P18654	P06002,P18654
			1741	P06002	P19221	P06002,P19221
			1742	P06002	P19875	P06002,P19875
			1743	P06002	P19876	P06002,P19876
			1744	P06002	P21278	P06002,P21278
			1745	P06002	P21279	P06002,P21279
			1746	P06002	P21333	P06002,P21333
			1747	P06002	P22290	P06002,P22290
			1748	P06002	P22362	P06002,P22362
			1749	P06002	P22692	P06002,P22692
			1750	P06002	P23647	P06002,P23647
			1751	P06002	P27467	P06002,P27467
			1752	P06002	P29066	P06002,P29066
			1753	P06002	P29067	P06002,P29067
			1754	P06002	P30990	P06002,P30990
			1755	P06002	P32121	P06002,P32121
			1756	P06002	P32866	P06002,P32866
			1757	P06002	P35439	P06002,P35439
			1758	P06002	P37217	P06002,P37217
			1759	P06002	P39010	P06002,P39010
			1760	P06002	P42830	P06002,P42830
			1761	P06002	P47876	P06002,P47876
			1762	P06002	P47877	P06002,P47877
			1763	P06002	P47879	P06002,P47879
			1764	P06002	P47880	P06002,P47880
			1765	P06002	P48061	P06002,P48061
			1766	P06002	P48444	P06002,P48444
			1767	P06002	P48554	P06002,P48554
			1768	P06002	P49407	P06002,P49407
			1769	P06002	P49798	P06002,P49798
			1770	P06002	P51637	P06002,P51637
			1771	P06002	P51671	P06002,P51671
			1772	P06002	P51812	P06002,P51812
			1773	P06002	P53041	P06002,P53041
			1774	P06002	P53618	P06002,P53618
			1775	P06002	P54311	P06002,P54311
			1776	P06002	P58660	P06002,P58660
			1777	P06002	P59768	P06002,P59768
			1778	P06002	P62157	P06002,P62157
			1779	P06002	P62158	P06002,P62158
			1780	P06002	P62873	P06002,P62873
			1781	P06002	P62979	P06002,P62979
			1782	P06002	P62983	P06002,P62983
			1783	P06002	P62984	P06002,P62984
			1784	P06002	P62987	P06002,P62987
			1785	P06002	P63212	P06002,P63212
			1786	P06002	P70424	P06002,P70424
			1787	P06002	P78423	P06002,P78423
			1788	P06002	P78556	P06002,P78556
			1789	P06002	P78559	P06002,P78559
			1790	P06002	P80075	P06002,P80075
			1791	P06002	P80098	P06002,P80098
			1792	P06002	Q01815	P06002,Q01815
			1793	P06002	Q01959	P06002,Q01959
			1794	P06002	Q07108	P06002,Q07108
			1795	P06002	Q07325	P06002,Q07325
			1796	P06002	Q12791	P06002,Q12791
			1797	P06002	Q13084	P06002,Q13084
			1798	P06002	Q13232	P06002,Q13232
			1799	P06002	Q14185	P06002,Q14185
			1800	P06002	Q15165	P06002,Q15165
			1801	P06002	Q16288	P06002,Q16288
			1802	P06002	Q16627	P06002,Q16627
			1803	P06002	Q16663	P06002,Q16663
			1804	P06002	Q2MKA7	P06002,Q2MKA7
			1805	P06002	Q5NCP0	P06002,Q5NCP0
			1806	P06002	Q62976	P06002,Q62976
			1807	P06002	Q7Z6G8	P06002,Q7Z6G8
			1808	P06002	Q8BGT1	P06002,Q8BGT1
			1809	P06002	Q8BLU0	P06002,Q8BLU0
			1810	P06002	Q8BPU7	P06002,Q8BPU7
			1811	P06002	Q8CFR0	P06002,Q8CFR0
			1812	P06002	Q8TCY5	P06002,Q8TCY5
			1813	P06002	Q92556	P06002,Q92556
			1814	P06002	Q92583	P06002,Q92583
			1815	P06002	Q96G30	P06002,Q96G30
			1816	P06002	Q99616	P06002,Q99616
			1817	P06002	Q99731	P06002,Q99731
			1818	P06002	Q99961	P06002,Q99961
			1819	P06002	Q99962	P06002,Q99962
			1820	P06002	Q99963	P06002,Q99963
			1821	P06002	Q99LI8	P06002,Q99LI8
			1822	P06002	Q99P72	P06002,Q99P72
			1823	P06002	Q9EP80	P06002,Q9EP80
			1824	P06002	Q9ER80	P06002,Q9ER80
			1825	P06002	Q9ESN4	P06002,Q9ESN4
			1826	P06002	Q9JK11	P06002,Q9JK11
			1827	P06002	Q9NZU0	P06002,Q9NZU0
			1828	P06002	Q9ULT6	P06002,Q9ULT6
			1829	P06002	Q9UNN8	P06002,Q9UNN8
			1830	P06002	Q9Y258	P06002,Q9Y258
			1831	P06002	Q9Y4X3	P06002,Q9Y4X3
			1832	P06002	Q9Y678	P06002,Q9Y678
			1833	P06002	Q9Z1X0	P06002,Q9Z1X0
			1834	P06783	D6VTK4	P06783,D6VTK4
			1835	P06783	O00175	P06783,O00175
			1836	P06783	O00303	P06783,O00303
			1837	P06783	O00585	P06783,O00585
			1838	P06783	O00626	P06783,O00626
			1839	P06783	O08599	P06783,O08599
			1840	P06783	O14625	P06783,O14625
			1841	P06783	O15444	P06783,O15444
			1842	P06783	O15467	P06783,O15467
			1843	P06783	O16844	P06783,O16844
			1844	P06783	O35903	P06783,O35903
			1845	P06783	O43927	P06783,O43927
			1846	P06783	O54081	P06783,O54081
			1847	P06783	O60894	P06783,O60894
			1848	P06783	O96000	P06783,O96000
			1849	P06783	P00734	P06783,P00734
			1850	P06783	P00813	P06783,P00813
			1851	P06783	P01275	P06783,P01275
			1852	P06783	P01350	P06783,P01350
			1853	P06783	P02775	P06783,P02775
			1854	P06783	P02778	P06783,P02778
			1855	P06783	P03366	P06783,P03366
			1856	P06783	P04695	P06783,P04695
			1857	P06783	P04896	P06783,P04896
			1858	P06783	P04897	P06783,P04897
			1859	P06783	P04899	P06783,P04899
			1860	P06783	P08168	P06783,P08168
			1861	P06783	P08753	P06783,P08753
			1862	P06783	P09341	P06783,P09341
			1863	P06783	P09681	P06783,P09681
			1864	P06783	P0CG47	P06783,P0CG47
			1865	P06783	P0CG48	P06783,P0CG48
			1866	P06783	P0CG49	P06783,P0CG49
			1867	P06783	P0CG50	P06783,P0CG50
			1868	P06783	P0CG69	P06783,P0CG69
			1869	P06783	P0CI39	P06783,P0CI39
			1870	P06783	P10145	P06783,P10145
			1871	P06783	P10147	P06783,P10147
			1872	P06783	P10823	P06783,P10823
			1873	P06783	P12931	P06783,P12931
			1874	P06783	P13236	P06783,P13236
			1875	P06783	P13500	P06783,P13500
			1876	P06783	P13501	P06783,P13501
			1877	P06783	P15104	P06783,P15104
			1878	P06783	P15357	P06783,P15357
			1879	P06783	P18101	P06783,P18101
			1880	P06783	P18509	P06783,P18509
			1881	P06783	P18654	P06783,P18654
			1882	P06783	P19221	P06783,P19221
			1883	P06783	P19875	P06783,P19875
			1884	P06783	P19876	P06783,P19876
			1885	P06783	P21278	P06783,P21278
			1886	P06783	P21279	P06783,P21279
			1887	P06783	P21333	P06783,P21333
			1888	P06783	P22290	P06783,P22290
			1889	P06783	P22362	P06783,P22362
			1890	P06783	P22692	P06783,P22692
			1891	P06783	P23647	P06783,P23647
			1892	P06783	P27467	P06783,P27467
			1893	P06783	P29066	P06783,P29066
			1894	P06783	P29067	P06783,P29067
			1895	P06783	P30990	P06783,P30990
			1896	P06783	P32121	P06783,P32121
			1897	P06783	P32866	P06783,P32866
			1898	P06783	P35439	P06783,P35439
			1899	P06783	P37217	P06783,P37217
			1900	P06783	P39010	P06783,P39010
			1901	P06783	P42830	P06783,P42830
			1902	P06783	P47876	P06783,P47876
			1903	P06783	P47877	P06783,P47877
			1904	P06783	P47879	P06783,P47879
			1905	P06783	P47880	P06783,P47880
			1906	P06783	P48061	P06783,P48061
			1907	P06783	P48444	P06783,P48444
			1908	P06783	P48554	P06783,P48554
			1909	P06783	P49407	P06783,P49407
			1910	P06783	P49798	P06783,P49798
			1911	P06783	P51637	P06783,P51637
			1912	P06783	P51671	P06783,P51671
			1913	P06783	P51812	P06783,P51812
			1914	P06783	P53041	P06783,P53041
			1915	P06783	P53618	P06783,P53618
			1916	P06783	P54311	P06783,P54311
			1917	P06783	P58660	P06783,P58660
			1918	P06783	P59768	P06783,P59768
			1919	P06783	P62157	P06783,P62157
			1920	P06783	P62158	P06783,P62158
			1921	P06783	P62873	P06783,P62873
			1922	P06783	P62979	P06783,P62979
			1923	P06783	P62983	P06783,P62983
			1924	P06783	P62984	P06783,P62984
			1925	P06783	P62987	P06783,P62987
			1926	P06783	P63212	P06783,P63212
			1927	P06783	P70424	P06783,P70424
			1928	P06783	P78423	P06783,P78423
			1929	P06783	P78556	P06783,P78556
			1930	P06783	P78559	P06783,P78559
			1931	P06783	P80075	P06783,P80075
			1932	P06783	P80098	P06783,P80098
			1933	P06783	Q01815	P06783,Q01815
			1934	P06783	Q01959	P06783,Q01959
			1935	P06783	Q07108	P06783,Q07108
			1936	P06783	Q07325	P06783,Q07325
			1937	P06783	Q12791	P06783,Q12791
			1938	P06783	Q13084	P06783,Q13084
			1939	P06783	Q13232	P06783,Q13232
			1940	P06783	Q14185	P06783,Q14185
			1941	P06783	Q15165	P06783,Q15165
			1942	P06783	Q16288	P06783,Q16288
			1943	P06783	Q16627	P06783,Q16627
			1944	P06783	Q16663	P06783,Q16663
			1945	P06783	Q2MKA7	P06783,Q2MKA7
			1946	P06783	Q5NCP0	P06783,Q5NCP0
			1947	P06783	Q62976	P06783,Q62976
			1948	P06783	Q7Z6G8	P06783,Q7Z6G8
			1949	P06783	Q8BGT1	P06783,Q8BGT1
			1950	P06783	Q8BLU0	P06783,Q8BLU0
			1951	P06783	Q8BPU7	P06783,Q8BPU7
			1952	P06783	Q8CFR0	P06783,Q8CFR0
			1953	P06783	Q8TCY5	P06783,Q8TCY5
			1954	P06783	Q92556	P06783,Q92556
			1955	P06783	Q92583	P06783,Q92583
			1956	P06783	Q96G30	P06783,Q96G30
			1957	P06783	Q99616	P06783,Q99616
			1958	P06783	Q99731	P06783,Q99731
			1959	P06783	Q99961	P06783,Q99961
			1960	P06783	Q99962	P06783,Q99962
			1961	P06783	Q99963	P06783,Q99963
			1962	P06783	Q99LI8	P06783,Q99LI8
			1963	P06783	Q99P72	P06783,Q99P72
			1964	P06783	Q9EP80	P06783,Q9EP80
			1965	P06783	Q9ER80	P06783,Q9ER80
			1966	P06783	Q9ESN4	P06783,Q9ESN4
			1967	P06783	Q9JK11	P06783,Q9JK11
			1968	P06783	Q9NZU0	P06783,Q9NZU0
			1969	P06783	Q9ULT6	P06783,Q9ULT6
			1970	P06783	Q9UNN8	P06783,Q9UNN8
			1971	P06783	Q9Y258	P06783,Q9Y258
			1972	P06783	Q9Y4X3	P06783,Q9Y4X3
			1973	P06783	Q9Y678	P06783,Q9Y678
			1974	P06783	Q9Z1X0	P06783,Q9Z1X0
			1975	P07550	D6VTK4	P07550,D6VTK4
			1976	P07550	O00175	P07550,O00175
			1977	P07550	O00303	P07550,O00303
			1978	P07550	O00585	P07550,O00585
			1979	P07550	O00626	P07550,O00626
			1980	P07550	O08599	P07550,O08599
			1981	P07550	O14625	P07550,O14625
			1982	P07550	O15444	P07550,O15444
			1983	P07550	O15467	P07550,O15467
			1984	P07550	O16844	P07550,O16844
			1985	P07550	O35903	P07550,O35903
			1986	P07550	O43927	P07550,O43927
			1987	P07550	O54081	P07550,O54081
			1988	P07550	O60894	P07550,O60894
			1989	P07550	O96000	P07550,O96000
			1990	P07550	P00734	P07550,P00734
			1991	P07550	P00813	P07550,P00813
			1992	P07550	P01275	P07550,P01275
			1993	P07550	P01350	P07550,P01350
			1994	P07550	P02775	P07550,P02775
			1995	P07550	P02778	P07550,P02778
			1996	P07550	P03366	P07550,P03366
			1997	P07550	P04695	P07550,P04695
[truncated: 14,359 more rows]

## Sheet: Table.S7
		Supplementary
			In this supplementary file, there are interaction that were used as negative interaction pairs. Random selection method has been used to get these pairs from S6.
			num	GPCR	Ligand	negative interaction pairs
			1	B0BLW3	P78559	B0BLW3,P78559
			2	O00254	P21333	O00254,P21333
			3	O00254	P78559	O00254,P78559
			4	O08530	P21333	O08530,P21333
			5	O08530	P78559	O08530,P78559
			6	O08675	P21333	O08675,P21333
			7	O08675	Q01815	O08675,Q01815
			8	O14514	P21333	O14514,P21333
			9	O14514	Q01815	O14514,Q01815
			10	O15354	P21333	O15354,P21333
			11	O15354	Q01815	O15354,Q01815
			12	O60242	P21333	O60242,P21333
			13	O60242	Q01815	O60242,Q01815
			14	O60353	P78559	O60353,P78559
			15	O60353	Q01815	O60353,Q01815
			16	O75899	P78559	O75899,P78559
			17	O75899	Q01815	O75899,Q01815
			18	O88634	P21333	O88634,P21333
			19	O88634	P78559	O88634,P78559
			20	O88634	Q01815	O88634,Q01815
			21	O95136	P21333	O95136,P21333
			22	O95136	P78559	O95136,P78559
			23	O95136	Q01815	O95136,Q01815
			24	P02699	P21333	P02699,P21333
			25	P02699	P78559	P02699,P78559
			26	P02699	Q01815	P02699,Q01815
			27	P06002	P78559	P06002,P78559
			28	P06783	P21333	P06783,P21333
			29	P06783	Q01815	P06783,Q01815
			30	P07550	Q01815	P07550,Q01815
			31	P07700	P21333	P07700,P21333
			32	P08172	P78559	P08172,P78559
			33	P08172	Q01815	P08172,Q01815
			34	P08173	P78559	P08173,P78559
			35	P08173	Q01815	P08173,Q01815
			36	P08913	P21333	P08913,P21333
			37	P08913	P78559	P08913,P78559
			38	P13945	P21333	P13945,P21333
			39	P13945	P78559	P13945,P78559
			40	P13945	Q01815	P13945,Q01815
			41	P14416	P78559	P14416,P78559
			42	P14842	P21333	P14842,P21333
			43	P14842	P78559	P14842,P78559
			44	P14842	Q01815	P14842,Q01815
			45	P15823	P21333	P15823,P21333
			46	P15823	P78559	P15823,P78559
			47	P15823	Q01815	P15823,Q01815
			48	P18089	P21333	P18089,P21333
			49	P18089	Q01815	P18089,Q01815
			50	P18090	P78559	P18090,P78559
			51	P18762	P21333	P18762,P21333
			52	P18762	P78559	P18762,P78559
			53	P18901	P78559	P18901,P78559
			54	P20309	P78559	P20309,P78559
			55	P21453	P21333	P21453,P21333
			56	P21453	Q01815	P21453,Q01815
			57	P21554	P78559	P21554,P78559
			58	P21731	P78559	P21731,P78559
			59	P21917	P21333	P21917,P21333
			60	P21917	Q01815	P21917,Q01815
			61	P23385	P21333	P23385,P21333
			62	P23385	Q01815	P23385,Q01815
			63	P25024	P21333	P25024,P21333
			64	P25024	P78559	P25024,P78559
			65	P25024	Q01815	P25024,Q01815
			66	P25025	P21333	P25025,P21333
			67	P25025	Q01815	P25025,Q01815
			68	P25101	P21333	P25101,P21333
			69	P25101	P78559	P25101,P78559
			70	P25101	Q01815	P25101,Q01815
			71	P25116	P21333	P25116,P21333
			72	P25116	P78559	P25116,P78559
			73	P25116	Q01815	P25116,Q01815
			74	P25961	P21333	P25961,P21333
			75	P25961	P78559	P25961,P78559
			76	P28223	P21333	P28223,P21333
			77	P28223	Q01815	P28223,Q01815
			78	P28647	P21333	P28647,P21333
			79	P28647	P78559	P28647,P78559
			80	P30729	P21333	P30729,P21333
			81	P30729	P78559	P30729,P78559
			82	P30729	Q01815	P30729,Q01815
			83	P30989	P21333	P30989,P21333
			84	P30989	P78559	P30989,P78559
			85	P31356	P21333	P31356,P21333
			86	P31356	P78559	P31356,P78559
			87	P31356	Q01815	P31356,Q01815
			88	P31421	P21333	P31421,P21333
			89	P31421	P78559	P31421,P78559
			90	P31422	P21333	P31422,P21333
			91	P31422	P78559	P31422,P78559
			92	P31422	Q01815	P31422,Q01815
			93	P31423	P21333	P31423,P21333
			94	P31423	P78559	P31423,P78559
			95	P31423	Q01815	P31423,Q01815
			96	P31424	P78559	P31424,P78559
			97	P31424	Q01815	P31424,Q01815
			98	P32239	P21333	P32239,P21333
			99	P32239	P78559	P32239,P78559
			100	P32239	Q01815	P32239,Q01815
			101	P32245	P21333	P32245,P21333
			102	P32245	P78559	P32245,P78559
			103	P32246	P21333	P32246,P21333
			104	P32246	P78559	P32246,P78559
			105	P32246	Q01815	P32246,Q01815
			106	P32248	P21333	P32248,P21333
			107	P32248	P78559	P32248,P78559
			108	P32300	P21333	P32300,P21333
			109	P32302	P78559	P32302,P78559
			110	P33032	P21333	P33032,P21333
			111	P33032	Q01815	P33032,Q01815
			112	P34971	P78559	P34971,P78559
			113	P34978	P21333	P34978,P21333
			114	P34978	Q01815	P34978,Q01815
			115	P35348	P21333	P35348,P21333
			116	P35348	P78559	P35348,P78559
			117	P35367	P21333	P35367,P21333
			118	P35367	Q01815	P35367,Q01815
			119	P35368	P21333	P35368,P21333
			120	P35368	Q01815	P35368,Q01815
			121	P35400	P78559	P35400,P78559
			122	P35400	Q01815	P35400,Q01815
			123	P35408	P78559	P35408,P78559
			124	P35462	P78559	P35462,P78559
			125	P41180	P78559	P41180,P78559
			126	P41586	P21333	P41586,P21333
			127	P41586	P78559	P41586,P78559
			128	P41597	P21333	P41597,P21333
			129	P41597	P78559	P41597,P78559
			130	P41968	P21333	P41968,P21333
			131	P41968	P78559	P41968,P78559
			132	P42866	Q01815	P42866,Q01815
			133	P43220	Q01815	P43220,Q01815
			134	P46092	P78559	P46092,P78559
			135	P46092	Q01815	P46092,Q01815
			136	P47745	P78559	P47745,P78559
			137	P47745	Q01815	P47745,Q01815
			138	P48546	P78559	P48546,P78559
			139	P48546	Q01815	P48546,Q01815
			140	P49238	P78559	P49238,P78559
			141	P49682	P78559	P49682,P78559
			142	P51436	P21333	P51436,P21333
			143	P51436	Q01815	P51436,Q01815
			144	P51677	P78559	P51677,P78559
			145	P51679	P21333	P51679,P21333
			146	P51679	Q01815	P51679,Q01815
			147	P51681	P78559	P51681,P78559
			148	P51681	Q01815	P51681,Q01815
			149	P51684	P21333	P51684,P21333
			150	P51684	P78559	P51684,P78559
			151	P51684	Q01815	P51684,Q01815
			152	P51685	P21333	P51685,P21333
			153	P51685	P78559	P51685,P78559
			154	P51685	Q01815	P51685,Q01815
			155	P51686	P21333	P51686,P21333
			156	P51686	Q01815	P51686,Q01815
			157	P51810	P21333	P51810,P21333
			158	P51810	P78559	P51810,P78559
			159	P52592	P21333	P52592,P21333
			160	P52592	P78559	P52592,P78559
			161	P52592	Q01815	P52592,Q01815
			162	P61073	P78559	P61073,P78559
			163	P61073	Q01815	P61073,Q01815
			164	P61169	P78559	P61169,P78559
			165	P61169	Q01815	P61169,Q01815
			166	P61793	P21333	P61793,P21333
			167	P61793	Q01815	P61793,Q01815
			168	P69332	P21333	P69332,P21333
			169	P69332	Q01815	P69332,Q01815
			170	P91682	P21333	P91682,P21333
			171	P91682	P78559	P91682,P78559
			172	P91682	Q01815	P91682,Q01815
			173	Q01717	P21333	Q01717,P21333
			174	Q01717	P78559	Q01717,P78559
			175	Q01717	Q01815	Q01717,Q01815
			176	Q01718	P78559	Q01718,P78559
			177	Q01726	P21333	Q01726,P21333
			178	Q01726	Q01815	Q01726,Q01815
			179	Q12361	P78559	Q12361,P78559
			180	Q13255	P21333	Q13255,P21333
			181	Q13255	P78559	Q13255,P78559
			182	Q14416	P21333	Q14416,P21333
			183	Q14416	P78559	Q14416,P78559
			184	Q16570	P21333	Q16570,P21333
			185	Q16570	Q01815	Q16570,Q01815
			186	Q16602	P78559	Q16602,P78559
			187	Q16602	Q01815	Q16602,Q01815
			188	Q3UHD1	P78559	Q3UHD1,P78559
			189	Q3UHD1	Q01815	Q3UHD1,Q01815
			190	Q60748	P78559	Q60748,P78559
			191	Q61088	P78559	Q61088,P78559
			192	Q61091	P78559	Q61091,P78559
			193	Q61091	Q01815	Q61091,Q01815
			194	Q68ED2	Q01815	Q68ED2,Q01815
			195	Q68EF4	Q01815	Q68EF4,Q01815
			196	Q6NS65	P78559	Q6NS65,P78559
			197	Q80TS3	P78559	Q80TS3,P78559
			198	Q99835	P21333	Q99835,P21333
			199	Q99JA4	P21333	Q99JA4,P21333
			200	Q9BXB1	P21333	Q9BXB1,P21333
			201	Q9EQD0	P78559	Q9EQD0,P78559
			202	Q9H244	P78559	Q9H244,P78559
			203	Q9HAR2	P21333	Q9HAR2,P21333
			204	Q9NPB9	P21333	Q9NPB9,P21333
			205	Q9NPB9	P78559	Q9NPB9,P78559
			206	Q9UBS5	Q01815	Q9UBS5,Q01815
			207	Q9VVX3	P21333	Q9VVX3,P21333
			208	Q9VVX3	Q01815	Q9VVX3,Q01815
			209	Q9Y5N1	P21333	Q9Y5N1,P21333
			210	B0BLW3	O00175	B0BLW3,O00175
			211	O60353	O00303	O60353,O00303
			212	P06783	P15104	P06783,P15104
			213	P08588	P48444	P08588,P48444
			214	P13945	Q13232	P13945,Q13232
			215	P18090	P48554	P18090,P48554
			216	P23385	O00585	P23385,O00585
			217	P23385	P04695	P23385,P04695
			218	P31356	O08599	P31356,O08599
			219	P31423	P49798	P31423,P49798
			220	P32245	P47880	P32245,P47880
			221	P34978	P47876	P34978,P47876
			222	P41586	Q2MKA7	P41586,Q2MKA7
			223	P52592	P48444	P52592,P48444
			224	Q3UHD1	P21278	Q3UHD1,P21278

## Sheet: Table.S8
		Supplementary
			In this supplementary file, there are patterns extracted from the sequences of GPCRs of one and two lengths.These patterns were achieved using k-mer method.
			GPCR	A	C	D	E	F	G	H	I	K	L	M	N	P	Q	R	S	T	V	W	Y	AA	AC	AD	AE	AF	AG	AH	AI	AK	AL	AM	AN	AP	AQ	AR	AS	AT	AV	AW	AY	CA	CC	CD	CE	CF	CG
			P61169	27	12	15	15	21	12	12	35	24	43	18	26	27	9	28	32	29	35	7	17	1	0	2	0	4	0	0	3	3	1	2	2	0	1	1	1	2	4	0	0	1	0	2	0	0	0
			P61073	22	9	13	14	23	19	11	36	20	39	6	13	10	7	11	34	16	26	6	17	0	1	2	1	4	0	0	1	1	4	0	3	0	1	0	0	1	3	0	0	0	1	1	1	1	0
			P51681	20	12	7	10	31	16	7	32	15	43	8	15	11	16	15	22	21	28	5	18	3	0	0	0	1	0	1	1	1	1	1	0	2	1	2	2	0	4	0	0	0	2	0	0	0	0
			P07550	25	13	16	19	25	28	11	31	16	39	10	22	12	19	17	29	23	36	8	14	1	1	1	0	2	0	1	5	2	1	0	1	2	0	1	2	1	2	0	2	1	1	1	2	0	0
			P14416	29	12	16	15	19	12	14	34	23	44	15	23	27	9	29	33	29	36	7	17	1	0	3	0	4	0	1	2	3	1	1	1	1	1	1	1	3	5	0	0	1	0	2	0	0	0
			P18901	37	16	18	19	28	17	8	36	19	41	9	20	22	10	16	47	29	34	10	10	3	1	1	2	4	4	0	4	3	2	0	1	1	2	0	1	0	7	1	0	2	1	1	0	1	1
			P25116	35	18	11	15	26	13	4	26	17	53	9	15	19	8	17	53	23	33	5	25	4	1	1	0	3	1	1	3	0	2	0	1	0	0	2	5	3	5	0	3	0	2	0	0	2	1
			P41180	73	35	40	74	76	65	22	77	47	98	9	47	49	49	47	100	60	64	18	28	6	2	3	1	6	2	3	3	8	9	4	1	1	3	1	6	5	5	2	2	1	3	0	0	3	2
			P08913	44	11	13	19	24	44	3	30	17	37	4	13	39	10	37	29	23	32	9	12	3	0	1	4	1	5	0	3	2	3	0	1	6	0	2	4	3	5	1	0	1	0	0	2	0	0
			P49682	38	14	16	10	18	21	9	6	3	67	7	13	14	11	25	28	14	35	6	13	3	1	1	1	3	3	2	0	1	9	1	0	0	0	2	1	2	7	0	1	0	2	0	0	0	1
			P51810	41	13	11	16	16	33	9	23	9	55	13	11	24	12	19	34	23	21	10	11	8	2	0	1	3	2	1	1	1	4	2	1	0	1	0	6	3	3	1	1	0	1	1	1	1	0
			P42866	25	17	13	10	20	18	8	35	12	36	14	23	23	9	18	32	34	30	7	14	0	0	1	1	2	1	0	2	1	6	0	1	3	0	1	1	3	2	0	0	0	0	0	0	1	1
			P41597	21	13	10	12	28	30	8	33	19	45	7	16	15	10	17	17	25	30	5	13	1	0	0	0	1	0	1	2	0	2	1	1	3	1	1	2	1	3	0	0	0	1	0	1	0	2
			P18090	59	17	22	13	22	28	3	18	11	56	7	11	40	9	38	39	20	34	10	9	5	1	2	1	4	5	1	4	1	8	0	3	4	1	7	8	3	0	0	1	1	2	1	2	0	0
			P18762	25	15	18	18	24	25	9	28	16	39	11	21	16	17	20	33	23	38	8	14	0	1	1	0	2	0	0	6	2	1	0	0	2	1	1	3	1	2	1	1	1	1	1	2	0	0
			P14842	29	15	17	21	24	17	6	40	23	56	14	28	17	20	15	48	26	33	7	15	0	1	2	2	3	2	0	4	1	3	0	1	0	0	0	3	2	4	0	1	2	0	0	2	0	0
			P35462	30	16	8	12	17	22	8	18	13	49	8	16	20	15	22	33	30	41	5	17	0	0	1	1	3	0	1	3	0	6	0	0	1	0	2	3	3	5	0	1	2	1	1	0	0	1
			P21917	67	27	22	6	13	42	2	8	4	55	6	11	69	12	36	22	15	37	6	7	10	2	3	1	1	6	0	1	2	8	2	0	16	0	1	3	3	7	1	0	8	1	1	0	0	8
			P32248	26	15	14	11	26	12	5	30	17	51	10	12	8	14	17	30	21	39	5	15	1	1	1	1	2	0	1	3	1	1	2	1	0	2	2	0	1	3	1	2	0	1	0	1	1	0
			Q99835	74	26	29	37	37	61	15	33	29	81	15	25	65	26	49	52	43	53	19	18	8	1	4	3	4	7	2	3	1	2	2	2	8	3	5	2	6	6	5	0	2	0	0	4	2	2
			P28223	29	15	20	18	25	18	6	34	27	57	15	28	14	18	13	53	27	33	7	14	0	1	2	0	3	1	0	3	2	4	0	1	0	0	0	3	2	6	0	1	2	0	0	2	0	0
			P21453	23	13	10	10	20	17	7	36	23	52	10	19	12	2	19	43	22	24	5	15	0	2	1	1	1	3	1	2	0	4	0	1	1	1	0	2	1	1	0	1	0	2	1	0	1	0
			P35348	28	20	12	16	25	31	11	34	25	48	8	13	25	14	23	46	23	43	7	14	2	1	1	0	2	1	0	3	3	4	0	0	3	0	2	3	0	3	0	0	0	3	0	1	1	0
			Q9UBS5	58	19	41	61	41	67	20	55	53	100	18	35	52	36	57	74	58	62	22	32	3	1	2	2	2	2	0	5	1	8	1	2	3	2	5	2	5	9	1	2	0	0	3	1	0	0
			Q9EQD0	52	28	15	24	27	45	15	25	18	62	14	10	47	14	30	48	32	42	14	23	9	4	0	2	0	8	0	1	3	5	1	0	3	2	1	6	3	1	2	1	2	2	1	1	1	0
			P31424	90	38	53	63	43	90	20	80	63	100	35	43	67	39	59	117	72	74	15	42	8	4	1	4	6	12	2	3	4	8	5	2	2	8	5	1	7	6	0	2	1	1	2	3	3	1
			P47745	31	9	9	12	18	12	6	31	17	42	8	11	20	8	10	17	13	33	7	12	3	1	1	0	2	1	0	4	1	6	1	1	0	0	0	2	1	5	1	1	0	0	0	1	1	0
			Q9NPB9	22	12	10	13	22	14	2	35	19	32	15	14	15	12	12	22	20	34	5	20	1	1	1	0	0	1	0	4	2	4	0	0	0	0	2	1	0	4	0	1	0	0	0	0	1	0
			Q16570	36	12	10	7	15	32	9	9	6	70	4	8	19	9	7	30	17	20	11	5	3	1	0	2	1	1	0	2	1	10	0	1	2	3	0	4	3	1	1	0	0	0	0	0	0	0
			P20309	43	12	23	22	30	27	9	38	38	56	13	29	25	23	26	61	49	34	14	18	5	2	2	1	3	4	0	5	3	5	0	0	2	2	0	5	2	1	1	0	1	0	3	0	1	0
			P28647	21	11	6	9	23	10	4	27	12	47	12	13	6	7	16	22	25	30	7	12	1	3	1	0	1	0	0	3	1	3	1	2	0	0	0	1	0	4	0	0	1	0	0	0	0	0
			P08172	32	13	17	15	18	20	6	37	31	35	13	35	24	12	14	38	38	43	9	16	4	2	1	0	2	2	0	3	1	3	0	1	4	0	1	3	2	2	1	0	2	0	1	0	0	0
			P07700	37	19	17	18	26	36	10	29	20	51	13	14	27	17	34	32	29	30	13	11	2	1	2	1	2	3	0	5	2	4	1	1	2	0	1	3	4	1	0	1	1	1	1	2	1	1
			P08173	50	11	8	16	21	18	5	28	25	43	13	26	35	15	27	33	39	42	9	15	6	2	2	0	4	2	0	4	1	4	1	2	3	0	6	4	6	2	1	0	1	0	1	0	1	0
			P35368	42	16	17	19	27	43	7	27	24	62	7	20	38	8	35	47	27	31	9	14	5	1	2	0	3	1	1	4	3	5	1	2	6	0	0	3	0	4	0	1	3	1	1	1	0	1
			P15823	34	16	21	18	27	42	7	27	24	63	8	19	36	8	33	46	33	30	9	14	2	2	1	0	3	1	1	5	3	4	0	1	3	0	0	2	1	4	0	1	3	1	2	0	0	1
			P08588	66	16	20	15	22	30	4	18	11	53	8	11	47	8	38	36	18	37	10	9	11	0	2	1	4	5	0	4	1	5	0	3	4	1	9	10	5	0	0	1	1	2	1	2	0	0
			P13945	59	16	7	11	15	26	4	6	1	60	7	12	43	6	31	27	22	36	12	7	8	1	2	1	4	1	0	1	0	10	0	3	8	2	5	3	4	5	1	0	5	1	0	1	0	2
			Q01718	16	10	8	7	24	10	8	33	9	37	14	15	12	2	14	21	20	23	3	11	1	1	2	0	2	0	0	2	0	1	0	1	2	0	2	0	0	2	0	0	1	0	0	0	0	0
			P18089	47	14	10	25	23	32	6	29	14	47	2	11	31	21	32	32	19	27	12	13	7	1	1	1	1	0	0	5	3	7	0	1	2	1	1	6	3	5	2	0	1	0	0	2	0	1
			P34971	57	17	22	14	22	29	3	18	11	55	7	11	39	9	38	40	21	34	10	9	5	1	2	1	4	4	1	4	1	8	0	3	3	1	8	8	2	0	0	1	1	2	1	2	0	0
			Q9HAR2	90	33	78	75	51	85	43	84	60	142	32	85	72	46	69	126	107	87	20	62	9	1	2	3	6	5	3	5	2	9	2	5	4	1	5	6	6	11	2	3	2	1	1	2	1	2
			O60242	80	61	65	94	63	88	37	74	73	141	48	78	72	73	80	131	105	92	32	35	9	1	3	2	6	5	2	1	5	8	2	2	3	5	2	9	4	9	1	1	1	0	2	2	0	4
			Q80TS3	113	33	82	78	52	99	47	83	60	146	33	88	81	52	82	126	104	93	21	64	18	1	3	5	6	6	3	5	2	10	4	5	6	3	6	8	4	11	2	5	2	1	1	2	1	1
			O14514	129	61	71	90	53	128	24	51	59	152	22	47	132	70	114	125	92	99	37	28	17	8	3	5	3	12	4	2	6	8	0	3	12	6	3	8	11	12	3	3	2	0	3	3	1	8
			Q3UHD1	119	61	76	88	58	130	21	54	62	148	25	44	126	70	107	134	92	102	38	27	15	7	4	6	4	7	2	2	7	8	0	2	10	6	3	9	9	11	5	2	1	0	3	3	1	8
			Q9WUT7	26	13	12	6	27	11	4	26	21	42	20	14	10	14	10	30	28	33	7	15	3	0	1	0	2	1	0	3	2	2	2	0	0	2	0	2	2	3	0	1	0	0	0	0	1	0
			Q16602	26	17	15	22	27	21	17	38	19	54	11	30	16	19	12	29	25	30	11	22	2	1	0	5	0	1	0	2	0	4	0	1	0	1	1	3	2	3	0	0	1	0	1	1	1	0
			P46092	57	10	11	11	12	28	6	5	4	64	2	3	22	13	33	30	16	23	4	8	8	2	4	1	4	4	2	1	0	15	0	0	1	1	6	3	3	1	0	1	0	0	0	0	0	1
			P51677	19	9	9	17	27	15	13	28	11	51	11	7	13	2	19	21	27	31	5	20	1	0	1	1	1	0	0	5	0	4	0	0	0	1	1	0	0	3	0	1	0	1	0	2	0	0
			P51679	18	12	13	13	28	17	6	23	17	54	10	11	11	8	10	26	25	27	6	25	1	0	3	0	2	0	0	3	0	1	0	0	0	0	1	1	2	4	0	0	0	1	0	0	0	1
			P32246	19	7	13	16	29	14	11	29	15	52	6	9	13	9	17	19	25	29	7	16	0	0	0	0	2	1	0	3	0	3	1	0	0	1	1	1	1	4	0	1	0	1	0	1	0	0
			P51685	14	14	12	7	28	11	9	26	17	49	10	11	8	16	9	32	23	34	4	21	0	0	0	1	1	0	0	2	0	2	0	0	0	0	0	2	2	4	0	0	0	1	1	1	0	0
			P51684	23	14	11	11	28	15	4	27	20	43	13	18	8	12	17	36	21	32	5	16	1	1	2	0	3	1	0	4	0	0	0	1	0	1	1	1	3	2	1	1	1	1	0	1	0	1
			P51686	27	15	13	11	26	9	5	28	19	42	15	14	11	12	11	29	28	31	7	16	4	1	3	0	1	0	1	4	1	4	2	0	0	2	0	1	0	2	0	1	1	1	0	1	2	0
			P21554	34	13	24	15	28	21	13	38	24	53	16	17	16	14	20	40	29	38	5	14	2	0	3	2	3	1	1	4	2	2	0	1	0	1	1	4	0	5	0	2	0	0	0	2	1	1
			Q99JA4	14	13	7	11	28	12	9	27	22	37	14	20	12	11	14	25	26	29	2	19	2	0	1	0	2	0	0	3	1	1	1	0	0	0	1	2	0	0	0	0	0	1	1	0	2	0
			P25025	22	9	14	12	22	17	8	25	13	65	9	14	13	6	18	30	18	25	6	14	2	2	2	0	1	0	1	2	0	5	1	1	1	0	0	1	2	1	0	0	0	0	0	2	0	0
			P32302	29	14	10	15	24	17	15	16	9	61	7	14	14	9	21	25	23	32	7	10	0	1	1	2	0	2	1	3	1	2	0	0	0	1	1	2	2	7	1	2	0	1	0	1	0	1
			Q60748	28	15	13	20	28	19	12	30	11	50	7	20	17	12	22	18	24	32	13	20	4	0	0	1	1	1	0	1	0	7	1	1	1	0	1	2	1	3	2	1	0	0	0	1	1	0
			P49238	24	10	14	14	34	16	9	24	16	49	7	16	10	7	11	25	20	29	4	16	4	1	0	1	3	1	0	4	1	4	1	1	1	0	0	0	1	1	0	0	0	1	1	0	0	1
			P25024	22	10	12	9	24	17	10	20	11	57	12	18	12	7	18	23	19	30	6	13	1	1	3	0	1	0	1	1	1	4	2	0	0	0	1	1	2	1	0	2	0	0	0	1	0	0
			P30729	38	17	13	8	15	30	3	12	5	52	8	9	34	9	28	34	21	37	6	8	9	1	1	1	1	3	0	1	1	4	2	0	3	1	1	2	3	4	0	0	1	1	1	0	1	1
			P51436	38	17	12	11	16	29	3	10	4	53	6	10	35	9	30	33	19	38	6	8	8	1	2	1	1	4	0	1	1	4	2	0	1	0	1	3	3	5	0	0	1	1	1	0	1	1
			P25101	21	21	15	13	28	18	10	31	20	49	16	29	15	13	18	32	26	30	8	14	0	0	0	0	1	1	0	4	1	7	0	0	0	0	0	3	3	1	0	0	1	3	0	2	1	0
			Q9VVX3	49	27	19	28	30	77	25	35	30	71	24	18	45	24	27	59	31	38	15	22	5	4	3	0	0	11	0	1	0	4	0	1	4	1	1	6	2	4	1	1	2	0	1	3	1	1
			Q61091	73	27	19	27	29	81	13	20	20	62	15	13	56	22	37	52	30	48	16	25	17	4	0	0	1	16	0	1	2	5	0	1	7	0	4	5	2	6	2	0	2	1	1	2	1	0
			Q61088	33	21	18	28	28	42	9	37	24	59	18	20	26	14	23	35	32	37	15	18	4	1	2	2	0	3	0	3	2	3	1	0	2	0	0	2	1	3	3	1	1	0	2	1	1	2
			O60353	39	30	26	41	41	47	19	39	43	70	18	17	35	25	31	56	46	49	12	22	3	2	2	0	1	5	0	2	3	1	1	2	1	1	2	4	2	5	1	1	2	0	2	4	1	1
			P32239	39	15	10	11	14	35	6	18	5	65	10	10	35	12	40	39	23	42	6	12	1	3	0	0	2	1	1	3	2	5	0	1	3	0	5	3	1	7	0	1	1	1	0	1	1	0
			O75899	54	18	40	46	39	58	18	68	54	99	26	46	59	42	47	66	60	55	15	31	5	0	2	1	3	1	0	5	5	3	4	1	2	0	2	7	2	5	2	4	1	1	1	1	1	0
			P48546	37	15	8	29	18	34	11	22	6	74	6	13	21	21	43	28	23	24	14	19	7	2	0	2	2	2	0	2	1	7	0	1	3	1	3	2	2	0	0	0	0	0	0	1	1	2
			P43220	32	17	13	23	25	25	9	23	15	64	10	13	20	17	27	40	22	30	17	21	3	1	0	1	2	3	0	3	1	5	0	2	1	1	1	4	4	0	0	0	0	0	0	1	1	0
			Q6NS65	35	13	6	11	22	15	14	16	10	52	8	13	17	7	17	24	18	24	4	13	2	2	2	1	3	0	1	2	0	8	2	1	1	1	1	3	0	4	0	1	2	0	0	0	2	1
			P31421	96	31	34	45	49	64	17	36	23	87	12	26	44	25	61	66	48	65	15	28	6	1	3	5	5	3	3	2	5	12	5	2	7	1	7	14	5	7	2	1	2	1	1	0	1	2
			Q68EF4	65	27	40	42	39	66	18	61	46	83	20	32	47	31	60	70	55	62	17	31	4	2	1	4	2	2	0	4	2	8	4	3	5	2	5	6	4	5	1	1	0	1	1	2	0	2
			P35400	65	28	45	46	38	59	15	72	51	74	23	40	48	42	46	56	58	64	12	33	8	0	2	3	1	3	1	3	6	7	4	2	4	3	3	5	4	5	0	1	1	2	2	2	0	1
			Q14416	96	31	33	42	47	66	16	38	23	89	12	26	43	26	62	68	47	64	15	28	6	1	3	5	5	3	3	3	5	13	5	1	6	1	8	15	4	6	2	1	2	1	1	0	1	2
			Q68ED2	65	28	45	46	38	59	14	72	51	74	23	41	49	42	46	55	58	64	12	33	8	0	2	3	1	3	1	3	6	7	4	2	4	3	3	5	4	5	0	1	1	2	2	2	0	1
			Q13255	76	33	54	71	48	78	23	76	58	115	26	44	83	44	58	103	62	86	15	41	3	3	4	3	6	8	2	5	3	7	6	4	2	3	4	5	2	4	1	1	0	1	2	2	2	1
			P31422	57	33	40	43	46	50	15	59	45	84	21	41	36	31	43	68	54	63	13	37	2	1	2	4	3	1	1	6	4	5	4	2	3	2	4	8	2	1	1	1	2	1	2	1	0	2
			Q12361	45	11	58	49	55	41	17	72	68	86	18	125	42	26	36	80	45	29	21	37	0	0	4	1	7	1	0	7	4	4	3	0	1	4	0	5	1	2	1	0	0	0	2	2	0	0
			O15354	58	29	16	34	26	48	7	34	21	68	12	21	38	19	41	45	38	31	11	16	5	1	0	3	3	6	0	0	1	10	0	2	6	1	6	6	2	3	1	2	2	5	0	1	0	0
			P23385	71	33	54	70	49	75	23	77	58	112	29	44	91	45	60	101	66	87	15	39	1	3	3	3	6	7	3	3	3	6	6	4	3	2	4	6	2	4	1	1	0	1	2	2	2	1
			P31423	64	26	40	42	39	67	18	62	46	84	21	32	48	31	59	69	55	61	17	31	4	2	1	4	2	2	0	3	2	8	4	3	5	2	5	6	4	5	1	1	0	1	1	2	0	2
			P35367	25	13	20	21	24	24	12	28	33	55	18	19	22	16	27	43	27	31	11	18	4	0	1	1	2	1	0	1	3	0	0	0	1	0	0	5	1	4	1	0	0	1	0	2	1	0
			Q9Y5N1	50	12	9	17	24	38	9	15	13	54	8	11	28	10	29	42	20	27	13	16	8	1	1	2	5	4	0	2	1	4	1	1	2	2	2	5	2	6	1	0	0	0	0	0	0	0
			Q9BXB1	67	32	41	43	61	57	25	48	39	140	12	53	47	33	27	96	50	49	10	21	5	3	2	1	11	4	1	4	2	12	0	3	3	1	0	4	3	5	1	2	2	2	3	2	4	3
			B0BLW3	65	31	44	42	57	53	25	53	41	138	17	51	52	31	29	83	54	53	12	24	6	4	2	2	9	4	1	4	2	11	1	1	3	1	0	4	2	5	1	2	3	1	2	2	2	1
			P61793	30	11	11	9	21	15	9	24	5	37	19	22	12	10	22	28	22	36	6	15	4	0	1	1	2	2	1	6	0	0	2	3	1	0	0	3	2	0	0	2	0	2	2	0	1	0
			P41968	24	18	8	9	23	12	10	31	5	40	16	15	13	8	9	23	15	31	2	11	1	0	2	0	2	0	1	3	0	4	1	0	3	0	1	2	0	4	0	0	0	2	0	1	0	3
			P32245	21	15	10	7	18	16	10	39	8	40	13	15	8	6	11	35	17	25	3	15	1	1	1	0	0	0	0	3	1	3	0	1	1	1	1	3	0	4	0	0	0	1	1	0	1	0
			P33032	26	14	9	8	23	13	11	29	8	39	19	15	8	4	16	29	15	25	3	11	1	1	2	0	3	1	0	3	0	2	1	0	1	0	3	2	1	4	1	0	0	1	0	1	0	1
			Q01726	35	14	7	7	17	16	10	23	5	55	6	10	9	11	16	21	14	30	3	8	3	1	0	0	1	1	0	4	1	5	1	1	0	1	5	1	1	8	0	1	0	1	0	0	2	1
			P30989	46	9	10	12	23	21	13	17	11	46	11	17	18	12	25	33	31	40	6	17	3	2	3	1	4	3	0	3	1	7	1	2	3	1	1	4	4	3	0	0	0	0	0	0	0	0
			P02699	29	10	5	17	31	23	6	22	11	28	16	15	20	12	7	15	27	31	5	18	4	1	1	2	4	1	0	2	1	2	0	0	3	1	0	1	2	2	0	1	1	1	0	0	0	2
			P06002	39	13	12	13	18	24	4	33	20	30	20	13	20	6	9	31	16	20	13	19	4	2	0	3	2	2	2	1	4	3	2	1	2	2	0	1	2	2	1	2	0	1	1	0	1	2
			P31356	46	10	16	15	30	33	6	37	18	25	23	15	40	25	13	28	15	22	11	20	8	1	1	2	2	2	0	3	4	1	3	2	5	4	0	2	0	2	0	3	0	1	0	0	1	2
			P41586	24	15	22	24	34	30	11	26	16	47	16	18	17	11	19	39	25	41	14	19	1	1	1	2	1	1	1	1	0	3	3	1	1	0	1	1	2	3	0	0	0	0	0	0	2	1
			P32300	42	13	12	8	18	20	3	22	11	44	11	11	22	7	24	28	22	37	6	11	3	1	1	1	5	1	0	2	3	7	0	2	1	0	2	3	3	6	0	0	1	0	0	0	1	1
			P34982	18	11	8	5	19	14	10	24	12	48	15	11	10	6	11	26	19	26	2	17	0	1	0	0	1	1	0	4	0	2	1	1	0	0	0	1	2	3	0	1	1	1	0	1	1	1
			Q9H244	11	10	12	8	32	12	2	31	23	39	8	19	15	10	16	24	28	26	4	12	0	1	0	1	1	0	0	0	2	0	1	0	1	0	1	0	1	2	0	0	0	0	0	0	1	0
			O00254	30	14	7	9	30	15	11	31	13	52	7	20	18	4	9	21	31	21	6	25	3	1	1	0	1	1	0	4	1	4	0	2	2	0	0	2	4	1	0	3	0	0	0	1	1	1
			P35408	38	13	15	19	19	33	9	28	13	62	11	14	24	17	32	59	29	35	4	14	6	0	0	1	0	5	1	4	0	3	2	0	1	1	0	6	3	3	0	2	2	0	0	1	1	2
			O08675	20	13	10	9	27	16	11	36	15	47	10	18	16	6	7	25	28	31	5	19	1	1	1	1	1	1	1	3	1	1	0	2	1	0	0	0	3	1	0	1	1	0	0	1	1	1
			O88634	48	11	10	13	9	26	10	7	5	73	6	9	29	9	26	34	21	27	7	16	5	1	1	1	1	2	0	1	0	13	2	3	0	0	1	4	4	5	2	2	1	0	0	0	1	0
			P25961	53	15	19	33	31	39	16	25	24	61	15	19	35	13	34	41	35	44	15	24	6	0	1	2	1	3	0	1	1	4	0	3	3	3	3	6	5	8	0	3	0	1	3	0	1	0
			O08530	22	13	11	10	18	19	7	37	24	51	9	18	12	2	18	45	22	23	5	16	0	2	0	2	1	2	0	2	1	4	0	1	1	1	0	2	1	1	0	1	0	2	1	0	1	0
			O95136	31	11	5	12	13	20	11	21	9	56	6	11	15	7	19	31	20	35	6	14	2	2	1	0	4	1	1	5	2	2	1	1	1	0	2	4	0	2	0	0	1	1	0	0	0	0
			P52592	31	10	6	12	15	21	8	21	11	57	7	12	14	6	20	29	20	33	6	13	1	2	1	0	5	2	1	4	2	3	1	1	0	0	2	4	1	1	0	0	1	1	0	0	0	0
			P91682	63	32	50	52	48	58	31	56	69	91	26	54	38	34	60	110	54	65	16	29	8	2	3	1	1	5	1	3	3	6	2	5	0	3	3	9	3	2	2	1	2	0	1	1	3	3
			P06783	20	10	28	16	26	22	11	42	29	52	10	23	17	10	16	46	29	29	12	22	1	0	2	0	0	1	1	3	0	1	0	1	1	0	2	2	1	3	1	0	1	0	1	0	1	0
			P34978	37	10	6	7	16	29	5	8	0	60	11	5	19	13	26	24	21	30	9	5	6	1	0	2	1	3	0	1	0	5	3	0	0	0	2	3	7	2	1	0	1	0	0	1	2	1
			P21731	33	8	5	10	17	29	5	10	1	58	9	6	19	16	26	28	19	29	9	6	6	0	0	1	1	2	0	0	0	4	2	0	0	3	1	6	3	3	1	0	0	0	0	0	2	1
			Q01717	26	16	13	13	21	13	3	34	22	41	13	26	14	11	13	34	31	38	6	24	3	0	1	0	3	1	0	3	2	3	0	1	0	1	1	2	2	3	0	0	0	0	0	0	1	2
			P69332	20	15	15	13	27	7	7	27	9	44	8	7	13	9	22	30	24	32	7	18	2	2	1	2	2	0	0	2	0	2	1	0	0	0	0	2	1	3	0	0	0	1	0	1	2	0
[truncated: 374 more columns]

## Sheet: Table.S9
		Supplementary
			In this supplementary file, there are patterns extracted from the sequences of ligands of one and two lengths.These patterns were achieved using k-mer method.
			ligand	A	C	D	E	F	G	H	I	K	L	M	N	P	Q	R	S	T	V	W	Y	AA	AC	AD	AE	AF	AG	AH	AI	AK	AL	AM	AN	AP	AQ	AR	AS	AT	AV	AW	AY	CA	CC	CD	CE	CF	CG
			P12931	44	9	21	42	21	43	9	16	31	49	11	18	32	23	32	37	36	30	9	23	6	0	3	4	4	3	1	1	3	2	0	1	3	2	2	4	0	1	1	3	0	0	0	0	1	0
			P21333	190	48	147	160	76	303	65	113	160	140	29	78	210	94	93	185	175	279	17	85	6	2	12	17	1	38	3	5	14	9	2	6	17	5	9	15	7	14	1	7	4	0	4	2	1	3
			P03366	97	20	62	108	35	107	27	102	126	110	30	59	79	95	67	63	90	94	37	39	7	2	3	10	3	10	2	5	3	8	4	5	2	3	5	8	7	6	2	2	0	0	1	0	1	3
			P0CG48	18	0	45	54	18	54	9	63	63	81	9	18	27	54	36	27	63	37	0	9	0	0	0	0	0	9	0	0	9	0	0	0	0	0	0	0	0	0	0	0	0	0	0	0	0	0
			P27467	27	25	13	23	13	29	12	12	14	21	6	11	16	11	28	32	16	23	9	11	1	0	1	2	2	3	0	4	0	1	1	0	1	0	3	5	1	2	0	0	2	2	1	2	0	2
			P13501	14	5	1	4	3	1	1	5	6	5	2	4	7	1	5	9	5	7	1	5	2	0	0	0	0	0	1	0	0	2	0	1	1	0	1	2	1	2	0	1	2	1	0	0	1	0
			P62158	11	0	17	21	8	11	1	8	8	9	10	6	2	6	6	4	12	7	0	2	1	0	3	3	2	0	0	0	1	0	0	0	0	0	1	0	0	0	0	0	0	0	0	0	0	0
			P13500	11	5	5	2	3	1	1	8	10	8	2	3	6	7	4	6	8	6	1	2	2	0	1	0	0	0	0	1	1	1	0	0	1	1	0	1	1	1	0	0	1	1	0	0	0	0
			P0CG47	6	1	15	18	6	18	3	21	21	27	3	6	9	18	12	9	21	12	0	3	0	0	0	0	0	3	0	0	3	0	0	0	0	0	0	0	0	0	0	0	0	0	0	0	0	0
			P62979	6	6	9	10	5	10	4	8	25	13	2	5	6	6	10	7	10	8	0	6	0	0	0	0	0	2	0	0	2	0	0	0	0	0	0	1	0	1	0	0	0	1	0	0	1	2
			P62987	5	5	6	7	2	7	3	10	17	13	2	6	6	8	10	4	8	6	0	3	0	0	0	0	0	1	0	0	1	0	0	0	0	1	1	0	0	1	0	0	0	0	1	0	0	1
			P48061	7	5	2	3	3	1	2	4	10	13	2	8	4	3	6	4	2	11	1	2	0	0	0	0	0	0	0	0	1	3	0	1	0	0	2	0	0	0	0	0	1	0	0	0	0	0
			P10147	11	6	4	4	5	1	0	3	3	8	2	2	4	7	3	12	7	6	1	3	2	1	3	0	0	0	0	0	0	2	0	0	0	0	0	1	0	1	0	0	1	1	0	0	1	0
			P32121	20	9	36	20	20	19	12	12	33	42	4	13	32	14	24	24	24	39	0	12	1	1	1	1	3	0	1	0	1	1	0	1	2	2	1	2	2	0	0	0	2	0	0	0	0	1
			P00734	42	26	35	51	21	49	13	22	29	51	9	25	33	26	44	38	36	37	14	21	4	3	2	2	2	3	2	1	2	5	1	2	1	1	2	3	2	3	1	0	2	0	2	3	0	3
			P49407	23	7	31	35	16	23	9	15	35	42	5	19	30	10	24	17	27	37	0	13	0	1	2	2	2	0	0	0	0	1	1	3	3	1	1	4	0	1	0	1	2	0	0	0	0	1
			P51637	7	9	8	10	9	6	4	16	8	15	2	5	5	2	6	9	8	13	4	5	1	1	0	1	0	0	0	0	0	2	0	0	0	0	1	0	0	1	0	0	0	0	0	0	0	0
			P29067	20	10	36	20	21	19	12	16	31	40	5	13	31	15	26	24	24	36	0	11	0	1	1	1	3	0	1	0	2	1	0	1	2	2	1	2	2	0	0	0	2	0	1	0	0	1
			P00813	31	5	21	30	10	24	11	17	24	36	9	13	21	15	17	17	17	25	4	16	1	0	0	3	1	4	0	3	3	3	0	3	0	1	1	1	0	3	1	3	0	1	0	0	0	0
			P29066	23	7	33	33	16	23	10	15	35	42	5	18	30	9	24	18	27	37	0	13	0	1	2	2	2	0	0	0	0	1	1	3	3	1	1	4	0	1	0	1	2	0	0	0	0	1
			Q12791	77	35	68	57	64	79	29	76	62	127	35	66	47	39	58	129	59	77	17	35	4	4	5	4	7	3	2	2	2	11	2	10	1	5	1	8	2	4	0	0	2	2	2	1	3	5
			Q16288	40	24	38	48	34	57	28	56	34	88	19	55	46	34	39	53	47	59	15	25	2	2	1	3	3	1	1	1	5	3	1	3	0	0	1	6	2	5	0	0	0	0	2	1	0	1
			P78423	41	8	10	27	8	33	10	10	12	32	10	6	40	25	20	38	31	25	7	4	5	0	1	3	2	3	2	1	1	3	2	0	5	3	0	4	5	1	0	0	1	0	0	0	0	2
			Q9EP80	32	8	32	34	14	31	7	22	32	40	10	12	13	16	22	19	24	29	1	18	4	0	5	1	3	1	2	2	1	3	0	0	0	2	4	1	1	1	0	1	0	0	1	0	0	0
			P35439	72	12	41	59	43	60	23	54	53	79	30	45	39	34	61	72	54	66	15	26	8	1	3	3	3	5	1	5	0	6	3	3	4	3	6	4	5	8	0	1	0	1	3	1	0	0
			P53041	36	10	31	40	22	33	13	24	39	43	15	23	22	21	23	25	22	27	3	27	2	0	1	4	2	1	1	5	3	4	1	2	1	2	0	2	1	1	0	3	2	0	2	0	0	1
			P39010	44	12	46	40	49	51	21	49	40	87	14	46	31	21	24	50	49	53	15	22	2	1	4	2	3	1	1	3	1	6	0	0	3	1	3	6	3	3	0	1	0	0	0	0	3	0
			Q7Z6G8	72	22	64	96	28	77	46	68	75	118	22	68	78	50	57	121	82	65	11	28	8	3	1	3	4	3	1	1	1	12	0	4	1	4	5	8	4	4	1	4	3	0	2	2	0	1
			P08168	26	3	25	32	16	19	7	20	35	34	8	11	25	16	18	28	25	41	1	14	2	0	0	2	2	1	0	0	1	1	1	3	3	1	1	3	3	2	0	0	1	0	0	0	0	1
			Q9ESN4	23	4	13	9	8	37	6	11	12	18	6	10	25	7	8	14	15	15	1	13	3	0	3	0	1	5	2	2	0	0	0	0	2	1	0	2	2	0	0	0	0	0	1	0	0	0
			P62157	11	0	17	21	8	11	1	8	8	9	10	6	2	6	6	4	12	7	0	2	1	0	3	3	2	0	0	0	1	0	0	0	0	0	1	0	0	0	0	0	0	0	0	0	0	0
			P58660	86	22	44	113	16	74	19	26	38	136	11	14	59	62	103	89	34	42	19	14	1	2	3	12	1	13	2	3	3	9	2	2	3	9	7	2	4	4	3	0	2	0	1	0	0	1
			P51671	11	4	4	1	3	3	0	5	13	11	2	2	9	5	4	7	5	4	2	2	3	0	1	0	1	1	0	0	1	1	0	1	0	0	0	1	0	1	0	0	1	1	0	0	1	0
			O15467	6	4	3	5	1	2	1	8	9	16	1	9	10	5	7	8	8	11	2	4	1	0	0	0	0	0	0	1	1	2	0	0	0	0	0	1	0	0	0	0	0	1	0	0	0	0
			O15444	16	5	2	3	6	9	6	5	11	17	2	9	7	5	9	16	4	10	4	4	1	1	0	0	0	2	0	1	1	0	1	1	1	0	1	0	0	3	2	1	0	1	0	0	0	1
			Q9Y4X3	6	5	4	4	5	5	5	3	7	22	3	2	10	8	5	8	5	3	1	1	1	1	1	0	2	0	0	0	0	0	0	0	0	1	0	0	0	0	0	0	0	1	0	0	0	0
			P13236	8	6	4	4	4	1	0	0	4	10	3	2	7	4	3	11	5	10	1	5	1	1	1	0	1	0	0	0	0	1	0	0	1	0	1	0	0	1	0	0	1	1	0	0	1	0
			P80098	9	5	4	3	4	2	2	5	12	10	2	2	6	6	5	6	10	3	1	2	3	0	1	0	1	0	0	0	0	1	0	0	0	1	0	1	0	1	0	0	1	1	0	0	0	0
			Q8CFR0	27	4	17	9	9	48	6	7	12	23	6	9	33	8	8	18	13	17	1	12	5	0	2	0	2	3	2	1	1	3	0	1	3	1	0	2	0	1	0	0	0	0	1	0	0	0
			Q01815	162	44	84	145	127	124	42	145	101	218	55	104	109	81	116	160	112	127	25	58	11	6	8	12	8	11	2	10	4	22	7	8	4	3	7	9	9	13	2	6	5	0	1	1	1	4
			Q16627	3	4	4	4	4	4	2	9	8	3	3	3	6	3	4	9	9	4	1	6	1	0	0	0	0	0	0	1	0	1	0	0	0	0	0	0	0	0	0	0	0	1	0	0	1	0
			Q9Z1X0	8	4	2	5	0	4	5	1	3	24	4	3	11	11	10	12	3	7	1	2	1	0	1	0	0	0	0	0	0	1	0	0	1	0	2	1	0	1	0	0	0	1	0	0	0	0
			Q99616	8	5	2	2	4	3	2	4	12	12	3	3	5	5	4	7	8	6	1	2	1	0	1	0	1	0	1	0	0	1	0	0	0	1	0	0	0	2	0	0	1	1	0	0	1	0
			Q99731	7	4	4	2	2	4	1	5	4	14	2	2	8	5	9	7	7	7	2	2	0	0	0	1	0	0	0	0	1	2	0	0	2	0	0	0	0	1	0	0	1	1	0	0	0	0
			O00175	8	6	2	2	5	8	2	6	10	7	4	3	8	8	7	9	8	12	1	3	0	0	0	0	0	2	1	0	1	0	0	0	0	0	1	1	0	2	0	0	1	1	0	0	0	1
			Q07108	10	9	6	15	10	11	7	8	13	10	5	14	8	6	5	24	9	15	7	7	0	1	0	1	0	1	0	0	0	2	0	0	0	1	0	0	2	2	0	0	1	0	0	1	1	0
			O00585	10	6	5	4	2	12	1	5	16	14	2	0	11	12	10	12	5	4	1	2	0	0	1	1	1	0	0	1	1	1	0	0	0	3	0	1	0	0	0	0	1	1	0	0	0	0
			O00626	7	4	6	3	2	3	1	2	4	13	3	2	6	3	8	4	4	12	2	4	0	0	1	0	0	1	0	0	0	2	0	1	0	0	0	0	1	1	0	0	1	1	0	0	0	0
			P80075	7	5	4	4	4	2	1	9	9	9	3	4	7	6	6	6	5	6	1	1	2	0	1	0	0	0	0	0	0	1	0	0	0	1	0	0	1	1	0	0	1	1	0	0	1	0
			Q92583	9	4	3	4	2	5	2	4	7	12	2	4	3	4	7	6	5	7	1	3	1	0	0	0	0	0	0	3	0	1	0	0	1	0	1	1	0	1	0	0	0	1	0	0	0	0
			P22362	6	7	3	5	4	4	2	6	7	10	4	2	4	4	8	8	4	5	2	1	0	1	0	1	0	1	0	1	0	2	0	0	0	0	0	0	0	0	0	0	1	1	0	0	1	0
			P78556	7	7	3	3	4	4	3	6	10	14	3	5	2	2	3	6	5	6	1	2	2	0	0	0	0	0	0	1	0	1	0	2	0	0	0	1	0	0	0	0	1	2	1	0	0	1
			O35903	11	6	3	5	5	6	7	2	11	9	8	10	5	6	14	10	5	14	4	3	0	2	0	0	1	0	0	0	0	0	1	0	0	1	2	1	1	1	1	0	0	1	0	0	1	1
			Q16663	8	7	3	5	5	5	1	5	10	11	6	3	7	5	1	15	4	9	0	3	2	0	1	1	0	0	0	0	1	1	0	0	0	1	0	0	0	1	0	0	1	1	0	0	0	0
			Q9Y258	5	4	1	1	3	4	3	3	10	12	2	1	4	4	5	12	9	5	3	3	0	0	0	0	0	0	0	0	0	0	0	0	0	0	0	2	1	2	0	0	0	1	0	0	1	0
			P37217	13	8	7	15	7	10	10	12	14	14	2	13	3	4	6	23	13	12	8	5	1	0	0	0	0	0	0	0	0	3	0	3	0	1	0	0	2	3	0	0	0	0	0	1	0	0
			Q9Y678	69	23	42	78	35	34	19	43	54	91	27	34	37	31	39	60	63	70	2	23	7	2	1	2	1	3	1	6	2	10	2	0	2	2	3	4	6	12	1	2	1	0	1	3	0	0
			P53618	75	20	58	72	28	29	22	67	69	117	28	44	39	34	42	61	50	71	4	23	14	1	3	6	1	2	1	5	3	10	2	6	3	1	2	5	5	3	0	2	0	0	1	0	0	1
			P48444	32	8	23	50	21	33	9	31	38	40	16	24	23	17	28	34	33	38	3	10	4	0	0	3	2	2	0	1	4	3	1	0	5	1	2	0	1	3	0	0	0	0	1	0	1	1
			O16844	103	18	69	110	27	69	27	56	78	119	22	39	60	78	73	95	70	63	7	18	14	1	3	13	1	6	1	5	5	11	2	2	5	5	4	11	4	8	1	1	0	0	3	1	0	3
			P19875	15	4	0	3	0	5	2	5	10	17	3	6	7	6	6	7	5	6	0	0	3	1	0	0	0	1	0	0	0	1	0	0	2	1	1	2	3	0	0	0	1	0	0	0	0	0
			O43927	1	4	2	5	4	3	0	10	8	11	4	2	8	5	11	12	3	12	2	2	0	0	0	1	0	0	0	0	0	0	0	0	0	0	0	0	0	0	0	0	0	0	0	0	0	0
			P02775	10	5	8	6	0	7	3	8	13	20	2	4	5	5	6	11	9	5	0	1	0	0	1	1	0	1	0	0	1	2	0	0	1	0	1	1	1	0	0	0	0	0	0	0	0	0
			P19876	14	4	0	3	0	5	3	6	7	16	2	7	6	6	6	8	6	8	0	0	3	1	0	0	0	1	1	0	0	1	0	0	1	1	0	3	2	0	0	0	1	0	0	0	0	0
			P02778	5	6	0	6	2	3	0	11	10	10	2	5	7	4	7	10	5	5	0	0	0	0	0	0	0	0	0	2	0	0	0	0	0	0	0	1	1	1	0	0	0	1	0	0	0	0
			P42830	11	5	2	5	2	8	1	6	8	18	2	4	9	6	4	10	3	10	0	0	3	0	0	0	0	1	0	1	0	1	0	0	1	0	1	2	0	1	0	0	1	0	0	0	0	0
			Q07325	3	4	3	4	2	8	2	9	24	13	1	4	4	11	5	10	7	10	1	0	0	0	1	0	0	0	0	0	0	0	0	0	1	0	0	0	1	0	0	0	0	0	0	1	0	0
			O14625	8	5	2	4	3	6	0	10	13	6	4	5	4	3	5	4	2	9	0	1	0	0	1	0	0	0	0	1	0	1	0	0	0	0	1	1	1	2	0	0	1	0	1	0	0	0
			Q14185	87	17	111	145	90	86	45	113	151	187	59	71	93	88	104	116	98	122	17	65	5	3	7	7	4	2	4	7	10	9	1	3	0	1	3	4	6	7	1	3	0	1	2	1	2	0
			O00303	48	2	16	16	7	20	8	15	10	30	11	16	36	11	12	27	25	35	1	11	13	0	1	1	0	0	0	0	1	4	0	1	10	2	2	5	4	2	0	2	0	0	0	0	2	0
			Q8BPU7	43	13	47	53	32	21	19	54	52	80	28	36	33	45	35	48	33	30	6	19	0	0	2	1	4	0	1	5	2	7	1	2	3	7	1	2	1	2	0	2	0	0	1	1	2	0
			Q92556	44	13	47	53	32	21	19	54	52	80	28	36	33	45	35	49	32	30	6	18	0	0	3	1	4	0	1	5	2	7	1	2	3	7	1	2	1	2	0	2	0	0	1	1	2	0
			Q9UNN8	13	6	6	12	13	19	8	9	2	32	2	6	9	18	15	19	19	18	4	8	0	0	1	1	2	1	1	0	0	1	0	0	0	0	1	2	0	2	0	1	0	0	0	1	1	0
			P70424	77	58	60	87	34	100	33	49	42	136	22	41	104	54	76	82	67	81	16	37	5	5	2	4	5	8	3	2	2	7	0	2	7	1	9	5	2	4	2	2	6	1	0	3	1	1
			Q8BLU0	26	15	26	30	23	37	22	36	26	84	13	45	41	27	33	57	45	47	10	17	1	1	0	2	5	3	0	1	0	1	0	1	2	1	1	2	1	3	0	1	0	0	2	1	0	0
			Q8BGT1	31	12	32	31	18	30	13	45	31	82	11	48	44	19	36	59	41	35	8	23	2	0	0	2	3	2	0	3	1	6	0	0	5	1	0	0	1	2	1	2	1	0	1	0	0	1
			Q9NZU0	32	12	33	32	18	29	14	45	33	80	12	50	42	18	33	56	45	33	9	23	3	0	0	2	3	3	0	3	1	6	0	0	5	1	0	0	1	2	1	1	1	0	1	0	0	1
			P59768	13	2	3	6	3	0	1	4	7	6	3	4	4	2	3	4	2	3	0	1	2	0	1	0	0	0	1	1	1	0	0	1	0	1	1	3	0	0	0	1	1	0	0	1	0	0
			P23647	62	17	43	53	30	31	32	31	36	106	19	35	40	41	47	72	33	56	6	15	7	2	2	5	1	2	0	5	4	7	2	1	5	3	4	5	4	2	0	1	1	0	4	0	1	0
			P62873	30	14	30	9	11	27	8	18	10	30	8	17	5	12	22	28	28	17	8	8	0	3	3	1	1	4	0	2	2	2	1	0	2	0	1	2	4	1	0	1	3	1	1	0	1	2
			P54311	30	14	30	9	11	27	8	18	10	30	8	17	5	12	22	28	28	17	8	8	0	3	3	1	1	4	0	2	2	2	1	0	2	0	1	2	4	1	0	1	3	1	1	0	1	2
			P01350	11	1	5	10	3	8	3	1	3	11	2	2	10	8	7	6	1	3	4	2	1	0	1	1	1	0	0	0	0	2	0	1	1	0	0	2	0	0	0	1	0	0	0	0	0	0
			P63212	13	2	3	6	3	0	1	4	7	6	3	4	4	2	3	4	2	3	0	1	2	0	1	0	0	0	1	1	1	0	0	1	0	1	1	3	0	0	0	1	1	0	0	1	0	0
			P15104	25	11	19	27	17	34	11	18	19	21	12	20	23	12	24	21	20	17	7	15	1	1	1	2	0	4	1	1	0	1	3	2	0	1	2	2	1	0	0	2	0	0	1	3	0	1
			P21279	20	5	28	29	17	11	6	25	22	33	11	15	11	16	27	22	17	23	3	18	2	1	1	0	1	0	1	1	1	2	3	0	0	2	3	0	1	1	0	0	1	1	0	0	1	0
			P04695	23	8	26	27	17	19	9	28	26	30	12	14	5	13	17	22	20	19	2	13	1	1	1	2	0	4	1	2	0	1	1	0	0	0	3	2	2	1	0	1	1	0	0	0	3	1
			P09681	15	2	8	11	5	7	4	5	11	23	2	6	8	9	9	13	5	6	2	2	0	1	0	1	0	0	0	0	2	3	1	1	0	1	1	1	1	2	0	0	0	0	0	0	0	0
			P21278	20	5	25	30	19	12	6	25	24	35	11	15	8	16	25	19	21	25	3	15	2	1	0	1	0	1	0	1	1	3	3	1	0	1	2	0	2	1	0	0	1	1	0	0	1	0
			P01275	13	0	16	13	11	9	4	8	10	12	5	8	3	10	16	17	9	8	4	4	2	0	2	1	0	1	0	1	2	0	0	0	0	1	1	1	0	0	1	0	0	0	0	0	0	0
			P04897	30	10	28	28	19	17	7	24	27	27	10	14	5	16	18	20	21	19	3	12	6	1	3	4	0	1	0	2	0	2	1	1	0	1	2	1	1	2	0	2	2	0	0	0	3	1
			P08753	25	10	25	30	17	19	5	25	28	27	9	14	3	13	20	21	23	22	3	15	5	1	1	3	0	3	0	2	1	1	1	0	0	0	2	1	1	2	0	1	1	0	0	0	2	1
			P04896	25	8	30	33	20	18	7	24	25	30	7	24	14	21	29	18	17	26	4	14	2	1	0	1	0	2	0	2	2	2	1	2	0	2	2	2	3	1	0	0	2	0	0	0	1	0
			P04899	29	10	29	27	19	17	8	24	27	27	9	14	5	14	18	21	22	20	3	12	5	1	3	4	0	1	0	2	0	2	1	1	0	1	2	1	1	2	0	2	1	0	0	0	3	1
			P09341	16	4	1	3	0	5	2	6	8	15	2	7	7	5	7	8	4	7	0	0	4	1	0	0	0	2	0	0	0	2	0	0	1	1	1	2	2	0	0	0	1	0	0	0	0	0
			P32866	40	19	42	61	33	59	19	37	52	53	17	43	31	29	39	39	28	43	6	24	2	3	0	4	2	3	1	0	3	2	0	3	3	4	3	0	2	3	0	2	1	0	0	1	2	1
			P10823	25	4	25	24	17	22	5	28	25	38	10	35	20	35	21	42	31	25	4	13	3	0	0	1	0	3	0	2	2	2	0	3	0	1	2	4	2	0	0	0	1	0	0	1	1	0
			Q99LI8	77	11	21	66	16	39	14	22	39	61	26	23	75	78	37	61	41	34	4	30	4	1	1	9	2	4	2	2	1	9	2	1	12	11	3	4	3	3	1	2	0	0	1	1	0	3
			P47876	32	18	7	21	8	18	7	8	11	25	5	7	26	12	12	20	11	11	6	7	6	2	2	1	0	4	0	1	1	3	0	0	4	2	2	1	2	1	0	0	3	1	0	1	0	2
			P47877	20	19	11	22	3	35	9	5	14	36	7	10	31	16	21	13	12	15	1	5	1	2	1	2	0	3	1	0	1	2	0	0	2	2	2	0	0	1	0	0	3	1	1	1	0	4
			P47879	16	20	11	21	5	23	11	8	12	24	6	6	25	11	19	15	8	10	1	2	3	0	1	0	0	1	1	2	1	4	0	0	0	0	1	1	1	0	0	0	2	1	1	1	0	3
			P47880	17	16	10	13	3	33	2	2	5	19	6	6	22	19	24	18	10	8	2	3	2	0	1	0	0	5	0	0	0	2	0	0	3	0	3	1	0	0	0	0	1	0	1	0	0	2
			P22692	19	21	13	19	4	26	11	7	12	26	5	6	25	10	19	15	6	10	1	3	3	0	1	1	0	1	1	2	1	4	0	0	1	0	2	1	1	0	0	0	2	1	1	1	0	3
			P10145	10	5	2	9	4	3	2	6	10	12	1	3	5	2	6	7	3	7	1	1	2	0	0	1	1	0	0	0	1	2	0	1	0	0	0	0	0	2	0	0	1	0	0	1	0	0
			Q62976	75	29	64	57	60	81	30	76	64	129	34	66	49	38	52	117	60	77	17	34	4	3	5	4	5	3	2	2	3	12	2	10	1	5	1	8	2	3	0	0	2	1	2	1	2	4
			P18654	49	6	44	53	35	49	24	41	53	74	21	21	38	31	37	45	41	46	8	24	3	1	3	3	1	1	1	2	4	5	3	4	3	4	2	1	4	3	0	1	0	0	2	0	0	1
			P51812	49	6	44	53	35	48	24	41	53	74	21	21	38	31	37	45	41	47	8	24	3	1	3	3	1	1	1	2	4	5	3	4	3	4	2	1	4	3	0	1	0	0	2	0	0	1
			O54081	15	0	13	11	18	24	5	20	33	19	3	25	14	12	13	27	22	23	4	13	1	0	0	2	1	0	1	0	0	1	0	2	3	0	1	2	1	0	0	0	0	0	0	0	0	0
			P78559	226	26	164	346	51	179	52	64	211	227	31	40	323	115	129	261	159	132	28	39	16	4	9	32	3	13	2	6	12	32	1	5	30	7	7	19	15	9	3	1	2	1	1	2	1	2
			Q8TCY5	11	4	5	7	4	9	8	5	7	24	3	5	17	10	6	20	9	7	4	7	1	0	0	0	2	0	1	0	0	0	0	1	1	1	0	3	1	0	0	0	0	0	0	0	0	0
			Q96G30	10	2	13	18	14	9	5	10	9	18	4	10	9	11	11	21	10	12	2	7	0	1	0	1	0	0	1	1	1	1	0	0	1	1	0	1	0	1	0	0	0	0	0	0	0	0
			Q13232	18	4	7	14	8	13	4	8	6	19	3	3	7	3	16	7	6	15	4	4	1	1	2	1	0	1	1	0	0	3	1	1	1	0	1	2	1	1	0	0	0	0	0	0	0	0
			P30990	10	4	7	16	4	5	6	10	14	22	8	8	6	5	8	13	7	7	3	7	0	0	1	1	2	1	1	0	0	2	1	0	0	0	1	0	0	0	0	0	0	0	0	0	0	0
			O96000	15	5	12	14	3	2	2	9	13	6	8	5	9	18	17	4	5	10	2	13	4	1	0	1	1	0	0	0	4	0	0	0	0	0	1	0	1	0	0	2	0	0	0	0	0	0
			P18509	24	1	9	7	3	22	4	6	10	15	4	3	11	4	16	15	2	9	1	10	6	0	0	1	0	5	1	0	0	1	0	0	1	0	2	1	0	2	1	3	0	0	0	0	0	0
			Q15165	22	4	22	23	16	23	15	21	18	47	4	23	19	4	11	23	14	29	2	14	0	0	1	2	1	1	2	0	0	4	0	3	1	0	1	3	1	2	0	0	0	0	0	2	0	0
			P22290	55	23	87	82	23	71	18	49	106	64	18	102	29	29	47	97	68	56	11	35	5	1	0	8	2	5	1	1	5	2	1	4	0	3	0	5	7	4	0	1	0	1	2	0	1	0
			O60894	13	7	5	8	7	9	4	6	2	19	4	2	7	4	14	5	10	12	6	4	0	1	1	2	0	0	1	0	0	3	0	1	0	0	1	0	0	3	0	0	0	0	1	0	1	0
			P48554	15	7	12	8	7	10	3	11	16	20	3	6	13	6	8	8	12	18	2	7	1	0	0	0	1	1	0	2	3	2	1	1	0	0	0	1	0	2	0	0	1	0	0	0	1	0
			P49798	15	11	9	19	9	6	4	9	26	18	4	9	6	7	8	25	5	8	2	5	1	0	1	2	2	1	0	0	3	0	0	0	0	1	0	2	1	0	0	0	2	0	0	2	1	2
			P62984	5	5	6	7	2	7	3	10	17	13	2	6	6	8	10	4	8	6	0	3	0	0	0	0	0	1	0	0	1	0	0	0	0	1	1	0	0	1	0	0	0	0	1	0	0	1
			P18101	5	5	6	7	2	7	3	11	17	14	2	6	6	7	10	4	9	4	0	3	0	0	0	0	0	1	0	0	1	0	0	0	0	1	1	0	1	0	0	0	0	0	1	0	0	1
			Q13084	13	2	12	27	9	14	5	14	22	31	4	4	20	15	19	8	8	12	6	11	1	0	0	2	0	0	0	3	1	1	0	1	0	0	1	1	0	1	0	1	0	0	0	0	0	0
			Q5NCP0	59	24	24	45	17	52	39	21	18	78	11	14	90	39	61	84	33	43	12	20	7	2	1	6	0	5	1	2	1	2	0	2	4	2	5	8	2	6	0	3	1	0	0	1	0	0
			P15357	7	4	7	12	5	11	5	9	25	13	2	6	6	6	10	5	9	9	0	5	1	0	0	0	0	2	1	0	2	0	0	0	0	0	0	0	0	1	0	0	0	0	0	0	0	2
			P62983	5	6	9	10	5	11	4	8	25	13	2	5	6	6	10	7	10	8	0	6	0	0	0	0	0	2	0	0	2	0	0	0	0	0	0	0	0	1	0	0	0	1	0	0	1	2
			Q2MKA7	19	23	5	18	5	26	6	7	19	17	4	9	15	15	27	21	10	11	3	3	2	4	0	1	0	3	0	0	1	1	0	2	1	1	2	0	0	0	0	0	1	0	0	3	1	1
			Q9ER80	13	12	9	11	17	14	7	10	15	22	5	10	20	18	17	20	15	6	4	4	2	1	0	0	1	0	1	0	1	4	0	0	0	1	1	1	0	0	0	0	1	1	0	1	1	0
			Q99P72	109	9	67	139	40	34	14	49	76	101	19	36	100	29	29	138	64	80	4	25	18	2	3	8	1	2	1	5	4	9	3	5	12	5	2	12	6	6	1	4	0	0	3	2	1	0
			Q9JK11	109	8	70	139	38	34	11	49	75	106	16	31	104	31	29	144	61	79	4	25	20	2	4	7	1	3	0	5	5	10	2	4	12	3	2	11	4	9	1	4	1	0	2	1	0	0
			Q01959	48	13	23	21	44	51	12	40	21	72	13	18	29	15	20	48	33	58	17	24	5	1	0	1	2	3	1	5	2	4	2	2	2	2	0	1	5	3	3	4	0	0	0	1	2	0
			Q99961	21	4	25	39	13	24	6	13	34	39	9	11	22	20	19	27	13	19	1	9	1	0	0	4	0	2	0	0	1	4	0	0	1	1	1	4	0	2	0	0	0	0	0	1	0	0
			Q99962	20	3	21	38	13	25	9	17	28	34	13	11	18	25	18	20	13	17	1	8	0	0	0	4	0	1	0	0	1	6	2	0	0	1	0	2	1	2	0	0	0	1	0	0	0	0
			Q99963	15	3	20	36	13	24	5	19	31	34	10	13	14	19	15	24	17	23	1	11	2	0	0	4	0	1	0	0	1	2	0	0	0	0	0	2	0	2	0	1	0	1	0	0	0	0
			D6VTK4	30	2	22	12	27	18	4	33	17	44	11	23	15	14	16	49	45	27	3	19	5	0	3	0	0	0	0	2	1	3	0	1	1	0	1	5	5	2	0	1	0	0	0	0	0	1
			O08599	38	7	41	44	13	23	16	45	52	60	19	16	28	21	29	46	37	31	5	23	2	0	2	4	1	0	2	1	2	3	2	2	2	3	3	1	2	4	0	2	2	1	0	0	0	0
			P0CI39	30	2	22	12	27	18	4	33	17	44	11	23	15	14	16	49	45	27	3	19	5	0	3	0	0	0	0	2	1	3	0	1	1	0	1	5	5	2	0	1	0	0	0	0	0	1
			P19221	29	25	35	47	24	47	12	21	33	56	9	29	35	21	42	34	39	43	16	21	2	1	2	2	1	4	1	0	2	5	1	1	2	0	0	2	0	2	1	0	2	0	2	2	0	3
			P0CG50	19	2	47	56	20	55	9	65	70	84	10	18	30	56	38	31	72	42	1	9	0	1	0	0	0	9	0	0	9	0	0	0	0	0	0	0	0	0	0	0	1	0	0	0	0	0
			P0CG49	8	0	20	24	8	24	4	28	28	36	4	8	12	24	16	12	28	16	0	5	0	0	0	0	0	4	0	0	4	0	0	0	0	0	0	0	0	0	0	0	0	0	0	0	0	0
			P0CG69	21	0	50	60	20	60	10	71	70	90	10	20	30	61	40	30	70	40	0	10	0	0	0	0	0	10	0	0	10	0	0	0	0	0	0	0	0	0	0	0	0	0	0	0	0	0
			Q9ULT6	70	37	35	56	23	93	33	20	25	78	10	20	89	35	72	111	45	47	5	32	8	2	3	1	3	10	2	4	2	6	0	1	3	0	7	3	5	6	0	3	2	4	1	1	3	2
[truncated: 374 more columns]

## Sheet: Table.S10
		Supplementary
			This file contains various types of domain and superfamily for the GPCRs. These features are extracted from the Conserved Domain Database (CDD:https://www.ncbi.nlm.nih.gov) database with e-value=0.01 . The GPCRs sequence were entered as a batch file and the domains and superfamily extracted in the form of text and then turned into numerical values.(gray= multi domain, orang= non-spesific, green= …
			Receptor	pfam00001	PHA03087	PHA02638	PHA02834	pfam01094	PHA02927	PHA03235	PHA03234	PRK02870	pfam15388	PHA02682	pfam15240	pfam07174	PHA02030	PHA03247	pfam15042	pfam15826	pfam04503	pfam13855	PLN00113	COG4886	PRK15370	PRK15387	pfam13306	PLN03150	pfam14580	PLN03210	COG2194	PTZ00441	COG5594	PHA03307	PRK07764	PLN03059	COG0531	PRK11176	PRK03992	pfam05109	PRK12323	pfam00520	pfam10328	pfam10324	cd06350	cd06269	cd04509	cd06352	cd06268
			Q01717	1	1	1	1	0	0	0	0	0	0	0	0	0	0	0	0	0	0	0	0	0	0	0	0	0	0	0	0	0	0	0	0	0	0	0	0	0	0	0	1	1	0	0	0	0	0
			Q9UBS5	0	0	0	0	1	1	0	0	0	0	0	0	0	0	0	0	0	0	0	0	0	0	0	0	0	0	0	0	0	0	0	0	0	0	0	0	0	0	0	0	0	1	1	1	1	1
			P34982	1	1	0	0	0	0	0	0	0	0	0	0	0	0	0	0	0	0	0	0	0	0	0	0	0	0	0	0	0	0	0	0	0	0	0	0	0	0	0	0	0	0	0	0	0	0
			P32300	1	1	1	1	0	0	1	0	0	0	0	0	0	0	0	0	0	0	0	0	0	0	0	0	0	0	0	0	0	0	0	0	0	0	0	0	0	0	0	1	0	0	0	0	0	0
			P51681	1	1	1	1	0	0	1	1	0	0	0	0	0	0	0	0	0	0	0	0	0	0	0	0	0	0	0	0	0	0	0	0	0	0	0	0	0	0	0	0	0	0	0	0	0	0
			P23385	0	0	0	0	1	0	0	0	1	0	0	0	0	0	0	0	0	0	0	0	0	0	0	0	0	0	0	0	0	0	0	0	0	0	0	0	0	0	0	0	0	1	1	1	1	1
			Q99JA4	1	1	1	1	0	0	0	0	0	0	0	0	0	0	0	0	0	0	0	0	0	0	0	0	0	0	0	0	0	0	0	0	0	0	0	0	0	0	0	1	1	0	0	0	0	0
			P18901	1	1	1	0	0	0	0	0	0	0	0	0	0	0	0	0	0	0	0	0	0	0	0	0	0	0	0	0	0	0	0	0	0	0	0	0	0	0	0	1	0	0	0	0	0	0
			P34971	1	1	1	1	0	0	0	0	0	0	0	0	0	0	0	0	0	0	0	0	0	0	0	0	0	0	0	0	0	0	0	0	0	0	0	0	0	0	0	1	0	0	0	0	0	0
			Q14416	0	0	0	0	1	0	0	0	0	0	0	0	0	0	0	0	0	0	0	0	0	0	0	0	0	0	0	0	0	0	0	0	0	0	0	0	0	0	0	0	0	1	1	1	1	1
			P02699	1	1	1	1	0	0	1	0	0	0	0	0	0	0	0	0	0	0	0	0	0	0	0	0	0	0	0	0	0	0	0	0	0	0	0	0	0	0	0	0	1	0	0	0	0	0
			P18090	1	1	1	1	0	0	0	0	0	0	0	0	0	0	0	0	0	0	0	0	0	0	0	0	0	0	0	0	0	0	0	0	0	0	0	0	0	0	0	1	0	0	0	0	0	0
			P30729	1	1	0	0	0	0	0	0	0	1	0	0	0	0	0	0	0	0	0	0	0	0	0	0	0	0	0	0	0	0	0	0	0	0	0	0	0	0	0	0	0	0	0	0	0	0
			P21917	1	0	0	0	0	0	0	0	0	0	1	1	1	1	1	1	1	1	0	0	0	0	0	0	0	0	0	0	0	0	0	0	0	0	0	0	0	0	0	0	0	0	0	0	0	0
			P08588	1	1	1	0	0	0	0	0	0	0	0	0	0	0	0	0	0	0	0	0	0	0	0	0	0	0	0	0	0	0	0	0	0	0	0	0	0	0	0	1	0	0	0	0	0	0
			P07700	1	1	1	1	0	0	0	0	0	0	0	0	0	0	0	0	0	0	0	0	0	0	0	0	0	0	0	0	0	0	0	0	0	0	0	0	0	0	0	1	0	0	0	0	0	0
			P91682	0	0	0	0	0	0	0	0	0	0	0	0	0	0	0	0	0	0	0	0	0	0	0	0	0	0	0	0	0	0	0	0	0	0	0	0	0	0	0	0	0	0	0	0	0	0
			Q9VVX3	0	0	0	0	0	0	0	0	0	0	0	0	0	0	0	0	0	0	0	0	0	0	0	0	0	0	0	0	0	0	0	0	0	0	0	0	0	0	0	0	0	0	0	0	0	0
			B0BLW3	1	1	0	0	0	0	0	0	0	0	0	0	0	0	0	0	0	0	1	1	1	1	1	1	1	1	1	0	0	0	0	0	0	0	0	0	0	0	0	0	0	0	0	0	0	0
			P31356	1	1	1	1	0	0	0	0	0	0	0	0	0	0	0	0	0	0	0	0	0	0	0	0	0	0	0	0	0	0	0	0	0	0	0	0	0	0	0	1	0	0	0	0	0	0
			P25116	1	1	1	1	0	0	1	0	0	0	0	0	0	0	0	0	0	0	0	0	0	0	0	0	0	0	0	0	0	0	0	0	0	0	0	0	0	0	0	0	0	0	0	0	0	0
			O00254	1	1	1	1	0	0	1	0	0	0	0	0	0	0	0	0	0	0	0	0	0	0	0	0	0	0	0	1	0	0	0	0	0	0	0	0	0	0	0	0	0	0	0	0	0	0
			P30989	1	1	1	0	0	0	0	0	0	0	0	0	0	0	0	0	0	0	0	0	0	0	0	0	0	0	0	0	0	0	0	0	0	0	0	0	0	0	0	0	0	0	0	0	0	0
			Q13255	0	0	0	0	1	0	0	0	1	0	0	0	0	0	0	0	0	0	0	0	0	0	0	0	0	0	0	0	0	0	0	0	0	0	0	0	0	0	0	0	0	1	1	1	1	1
			Q9H244	1	1	1	1	0	0	1	0	0	0	0	0	0	0	0	0	0	0	0	0	0	0	0	0	0	0	0	0	0	0	0	0	0	0	0	0	0	0	0	1	0	0	0	0	0	0
			P28223	1	1	1	1	0	0	0	0	0	0	0	0	0	0	0	0	0	0	0	0	0	0	0	0	0	0	0	0	0	0	0	0	0	0	0	0	0	0	0	1	0	0	0	0	0	0
			P31421	0	0	0	0	1	0	0	0	0	0	0	0	0	0	0	0	0	0	0	0	0	0	0	0	0	0	0	0	0	0	0	0	0	0	0	0	0	0	0	0	0	1	1	1	1	1
			P31422	0	0	0	0	1	0	0	0	0	0	0	0	0	0	0	0	0	0	0	0	0	0	0	0	0	0	0	0	0	0	0	0	0	0	0	0	0	0	0	0	0	1	1	1	1	1
			P28647	1	1	0	0	0	0	0	0	0	0	0	0	0	0	0	0	0	0	0	0	0	0	0	0	0	0	0	0	0	0	0	0	0	0	0	0	0	0	0	0	0	0	0	0	0	0
			P32246	1	1	1	1	0	0	1	1	0	0	0	0	0	0	0	0	0	0	0	0	0	0	0	0	0	0	0	0	0	0	0	0	0	0	0	0	0	0	0	0	0	0	0	0	0	0
			P41597	1	1	1	1	0	0	1	1	0	0	0	0	0	0	0	0	0	0	0	0	0	0	0	0	0	0	0	0	0	0	0	0	0	0	0	0	0	0	0	1	0	0	0	0	0	0
			P51685	1	1	1	1	0	0	1	0	0	0	0	0	0	0	0	0	0	0	0	0	0	0	0	0	0	0	0	0	0	0	0	0	0	0	0	0	0	0	0	0	0	0	0	0	0	0
			P51686	1	1	1	1	0	0	1	1	0	0	0	0	0	0	0	0	0	0	0	0	0	0	0	0	0	0	0	0	0	0	0	0	0	0	0	0	0	0	0	0	0	0	0	0	0	0
			Q9WUT7	1	1	1	1	0	0	1	1	0	0	0	0	0	0	0	0	0	0	0	0	0	0	0	0	0	0	0	0	0	0	0	0	0	0	0	0	0	0	0	0	0	0	0	0	0	0
			P25025	1	1	1	1	0	0	1	0	0	0	0	0	0	0	0	0	0	0	0	0	0	0	0	0	0	0	0	0	0	0	0	0	0	0	0	0	0	0	0	0	0	0	0	0	0	0
			P51677	1	1	1	1	0	0	1	1	0	0	0	0	0	0	0	0	0	0	0	0	0	0	0	0	0	0	0	0	0	0	0	0	0	0	0	0	0	0	0	0	0	0	0	0	0	0
			P32248	1	1	1	1	0	0	1	1	0	0	0	0	0	0	0	0	0	0	0	0	0	0	0	0	0	0	0	0	0	0	0	0	0	0	0	0	0	0	0	0	0	0	0	0	0	0
			P46092	1	1	0	1	0	0	1	0	0	0	0	0	0	0	0	0	0	0	0	0	0	0	0	0	0	0	0	0	0	0	0	0	0	0	0	0	0	0	0	0	0	0	0	0	0	0
			P49682	1	1	1	1	0	0	1	1	0	0	0	0	0	0	0	0	0	0	0	0	0	0	0	0	0	0	0	0	0	0	0	0	0	0	0	0	0	0	0	0	0	0	0	0	0	0
			P25024	1	1	1	1	0	0	1	0	0	0	0	0	0	0	0	0	0	0	0	0	0	0	0	0	0	0	0	0	0	0	0	0	0	0	0	0	0	0	0	0	0	0	0	0	0	0
			P32302	1	1	1	1	0	0	1	1	0	0	0	0	0	0	0	0	0	0	0	0	0	0	0	0	0	0	0	0	0	0	0	0	0	0	0	0	0	0	0	0	0	0	0	0	0	0
			P35462	1	1	1	0	0	0	0	0	0	0	0	0	0	0	0	0	0	0	0	0	0	0	0	0	0	0	0	0	0	0	0	0	0	0	0	0	0	0	0	1	0	0	0	0	0	0
			Q9NPB9	1	1	1	1	0	0	1	1	0	0	0	0	0	0	0	0	0	0	0	0	0	0	0	0	0	0	0	0	0	0	0	0	0	0	0	0	0	0	0	0	0	0	0	0	0	0
			Q12361	0	0	0	0	0	0	0	0	0	0	0	0	0	0	0	0	0	0	0	0	0	0	0	0	0	0	0	0	0	0	0	0	0	0	0	0	0	0	0	0	0	0	0	0	0	0
			P25961	0	0	0	0	0	0	0	0	0	0	0	0	0	0	0	0	0	0	0	0	0	0	0	0	0	0	0	0	0	0	0	0	0	0	0	0	0	0	0	0	0	0	0	0	0	0
			P42866	1	1	1	1	0	0	1	0	0	0	0	0	0	0	0	0	0	0	0	0	0	0	0	0	0	0	0	0	0	0	0	0	0	0	0	0	0	0	0	1	0	0	0	0	0	0
			P48546	0	0	0	0	0	0	0	0	0	0	0	0	0	0	0	0	0	0	0	0	0	0	0	0	0	0	0	0	0	0	0	0	0	0	0	0	0	0	0	0	0	0	0	0	0	0
			P25101	1	1	1	1	0	0	0	0	0	0	0	0	0	0	0	0	0	0	0	0	0	0	0	0	0	0	0	0	0	0	0	0	0	0	0	0	0	0	0	0	0	0	0	0	0	0
			Q01726	1	1	0	0	0	0	0	0	0	0	0	0	0	0	0	0	0	0	0	0	0	0	0	0	0	0	0	0	0	0	0	0	0	0	0	0	0	0	0	1	0	0	0	0	0	0
			P41968	1	1	0	0	0	0	0	0	0	0	0	0	0	0	0	0	0	0	0	0	0	0	0	0	0	0	0	0	0	0	0	0	0	0	0	0	0	0	0	0	0	0	0	0	0	0
			P32245	1	1	0	0	0	0	0	0	0	0	0	0	0	0	0	0	0	0	0	0	0	0	0	0	0	0	0	0	0	0	0	0	0	0	0	0	0	0	0	0	0	0	0	0	0	0
			P35400	0	0	0	0	1	0	0	0	0	0	0	0	0	0	0	0	0	0	0	0	0	0	0	0	0	0	0	0	0	0	0	0	0	0	0	0	0	0	0	0	0	1	1	1	1	1
			Q68ED2	0	0	0	0	1	0	0	0	0	0	0	0	0	0	0	0	0	0	0	0	0	0	0	0	0	0	0	0	0	0	0	0	0	0	0	0	0	0	0	0	0	1	1	1	1	1
			P31423	0	0	0	0	1	0	0	0	0	0	0	0	0	0	0	0	0	0	0	0	0	0	0	0	0	0	0	0	0	0	0	0	0	0	0	0	0	0	0	0	0	1	1	1	1	1
			Q16570	0	0	0	0	0	0	0	0	0	0	0	0	0	0	0	0	0	0	0	0	0	0	0	0	0	0	0	0	0	0	0	0	0	0	0	0	0	0	0	0	0	0	0	0	0	0
			P07550	1	1	1	1	0	0	0	0	0	0	0	0	0	0	0	0	0	0	0	0	0	0	0	0	0	0	0	0	0	0	0	0	0	0	0	0	0	0	0	1	0	0	0	0	0	0
			Q99835	0	0	0	0	0	0	0	0	0	0	0	0	0	0	0	0	0	0	0	0	0	0	0	0	0	0	0	0	0	0	0	0	0	0	0	0	0	0	0	0	0	0	0	0	0	0
			P35348	1	1	1	1	0	0	1	1	0	0	0	0	0	0	0	0	0	0	0	0	0	0	0	0	0	0	0	0	0	0	0	0	0	0	0	0	0	0	0	0	0	0	0	0	0	0
			P51810	0	0	0	0	0	0	0	0	0	0	0	0	0	0	0	0	0	0	0	0	0	0	0	0	0	0	0	0	0	0	0	0	0	0	0	0	0	0	0	0	0	0	0	0	0	0
			O60242	0	0	0	0	0	0	0	0	0	0	0	0	0	0	0	0	0	0	0	0	0	0	0	0	0	0	0	0	1	1	0	0	0	0	0	0	0	0	0	0	0	0	0	0	0	0
			Q61091	0	0	0	0	0	0	0	0	0	0	0	0	0	0	0	0	0	0	0	0	0	0	0	0	0	0	0	0	0	0	0	0	0	0	0	0	0	0	0	0	0	0	0	0	0	0
			Q9EQD0	0	0	0	0	0	0	0	0	0	0	0	0	0	0	0	0	0	0	0	0	0	0	0	0	0	0	0	0	0	0	0	0	0	0	0	0	0	0	0	0	0	0	0	0	0	0
			P21453	1	1	0	1	0	0	0	0	0	0	0	0	0	0	0	0	0	0	0	0	0	0	0	0	0	0	0	0	0	0	0	0	0	0	0	0	0	0	0	0	0	0	0	0	0	0
			P34978	1	0	0	0	0	0	0	0	0	0	0	0	0	0	0	0	0	0	0	0	0	0	0	0	0	0	0	0	0	0	0	0	0	0	0	0	0	0	0	0	0	0	0	0	0	0
			Q3UHD1	0	0	0	0	0	0	0	0	0	0	0	0	0	0	0	0	0	0	0	0	0	0	0	0	0	0	0	0	1	0	0	0	0	0	0	0	0	0	0	0	0	0	0	0	0	0
			O14514	0	0	0	0	0	0	0	0	0	0	0	0	0	0	0	0	0	0	0	0	0	0	0	0	0	0	0	0	1	0	0	0	0	0	0	0	0	0	0	0	0	0	0	0	0	0
			O95136	1	1	0	1	0	0	0	0	0	0	0	0	0	0	0	0	0	0	0	0	0	0	0	0	0	0	0	0	0	0	0	0	0	0	0	0	0	0	0	0	0	0	0	0	0	0
			P52592	1	0	0	1	0	0	0	0	0	0	0	0	0	0	0	0	0	0	0	0	0	0	0	0	0	0	0	0	0	0	0	0	0	0	0	0	0	0	0	0	0	0	0	0	0	0
			P61793	1	0	0	0	0	0	0	0	0	0	0	0	0	0	0	0	0	0	0	0	0	0	0	0	0	0	0	0	0	0	0	0	0	0	0	0	0	0	0	0	0	0	0	0	0	0
			P06783	0	0	0	0	0	0	0	0	0	0	0	0	0	0	0	0	0	0	0	0	0	0	0	0	0	0	0	0	0	0	0	0	0	0	0	0	0	0	0	0	0	0	0	0	0	0
			P41586	0	0	0	0	0	0	0	0	0	0	0	0	0	0	0	0	0	0	0	0	0	0	0	0	0	0	0	0	0	0	0	0	0	0	0	0	0	0	0	0	0	0	0	0	0	0
			O88634	1	1	1	1	0	0	0	0	0	0	0	0	0	0	0	0	0	0	0	0	0	0	0	0	0	0	0	0	0	0	0	0	0	0	0	0	0	0	0	0	0	0	0	0	0	0
			P18762	1	1	1	1	0	0	0	0	0	0	0	0	0	0	0	0	0	0	0	0	0	0	0	0	0	0	0	0	0	0	0	0	0	0	0	0	0	0	0	1	0	0	0	0	0	0
			P18089	1	1	1	1	0	0	0	0	0	0	0	0	0	0	0	0	0	0	0	0	0	0	0	0	0	0	0	0	0	0	0	0	0	0	0	0	0	0	0	1	0	0	0	0	0	0
			P51436	1	1	0	0	0	0	0	0	0	1	0	0	0	0	0	0	0	0	0	0	0	0	0	0	0	0	0	0	0	0	0	0	0	0	0	0	0	0	0	0	0	0	0	0	0	0
			P08173	1	1	1	1	0	0	0	0	0	0	0	0	0	0	0	0	0	0	0	0	0	0	0	0	0	0	0	0	0	0	0	0	0	0	0	0	0	0	0	0	0	0	0	0	0	0
			Q9Y5N1	1	1	1	1	0	0	0	0	0	0	0	0	0	0	0	0	0	0	0	0	0	0	0	0	0	0	0	0	0	0	0	0	0	0	0	0	0	0	0	0	0	0	0	0	0	0
			P13945	1	1	1	0	0	0	0	0	0	0	0	0	0	0	0	0	0	0	0	0	0	0	0	0	0	0	0	0	0	0	0	0	0	0	0	0	0	0	0	0	0	0	0	0	0	0
			P08913	1	1	1	1	0	0	0	0	0	0	0	0	0	0	1	0	0	0	0	0	0	0	0	0	0	0	0	0	0	0	1	1	0	0	0	0	0	0	0	1	0	0	0	0	0	0
			P08172	1	1	1	1	0	0	0	0	0	0	0	0	0	0	0	0	0	0	0	0	0	0	0	0	0	0	0	0	0	0	0	0	0	0	0	0	0	0	0	0	0	0	0	0	0	0
			P35367	1	1	1	1	0	0	1	0	0	0	0	0	0	0	0	0	0	0	0	0	0	0	0	0	0	0	0	0	0	0	0	0	0	0	0	0	0	0	0	0	0	0	0	0	0	0
			Q80TS3	0	0	0	0	0	0	0	0	0	0	0	0	0	0	0	0	0	0	0	0	0	0	0	0	0	0	0	0	0	0	0	0	1	1	0	0	0	0	0	0	0	0	0	0	0	0
			P32239	1	1	1	1	0	0	1	1	0	0	0	0	0	0	0	0	0	0	0	0	0	0	0	0	0	0	0	0	0	0	0	0	0	0	0	0	0	0	0	0	0	0	0	0	0	0
			P47745	1	1	0	0	0	0	0	0	0	0	0	0	0	0	0	0	0	0	0	0	0	0	0	0	0	0	0	0	0	0	0	0	0	0	0	0	0	0	0	0	0	0	0	0	0	0
			P51679	1	1	1	1	0	0	1	0	0	0	0	0	0	0	0	0	0	0	0	0	0	0	0	0	0	0	0	0	0	0	0	0	0	0	0	0	0	0	0	0	0	0	0	0	0	0
			P51684	1	1	1	1	0	0	1	1	0	0	0	0	0	0	0	0	0	0	0	0	0	0	0	0	0	0	0	0	0	0	0	0	0	0	0	0	0	0	0	1	0	0	0	0	0	0
			P49238	1	1	1	1	0	0	1	1	0	0	0	0	0	0	0	0	0	0	0	0	0	0	0	0	0	0	0	0	0	0	0	0	0	0	0	0	0	0	0	0	0	0	0	0	0	0
			P14416	1	1	1	1	0	0	0	0	0	0	0	0	0	0	0	0	0	0	0	0	0	0	0	0	0	0	0	0	0	0	0	0	0	0	0	0	0	0	0	1	0	0	0	0	0	0
			P41180	0	0	0	0	1	0	0	0	0	0	0	0	0	0	0	0	0	0	0	0	0	0	0	0	0	0	0	0	0	0	0	0	0	0	1	0	0	0	0	0	0	1	1	1	1	1
			Q01718	1	1	0	0	0	0	0	0	0	0	0	0	0	0	0	0	0	0	0	0	0	0	0	0	0	0	0	0	0	0	0	0	0	0	0	0	0	0	0	1	0	0	0	0	0	0
			P43220	0	0	0	0	0	0	0	0	0	0	0	0	0	0	0	0	0	0	0	0	0	0	0	0	0	0	0	0	0	0	0	0	0	0	0	0	0	0	0	0	0	0	0	0	0	0
			O75899	0	0	0	0	1	0	0	0	0	0	0	0	0	0	0	0	0	0	0	0	0	0	0	0	0	0	0	0	0	0	0	0	0	0	0	1	0	0	0	0	0	1	1	1	1	1
			P31424	0	0	0	0	1	0	0	0	1	0	0	0	0	0	1	0	0	0	0	0	0	0	0	0	0	0	0	0	0	0	0	0	0	0	0	0	1	1	0	0	0	1	1	1	1	1
			P61073	1	1	1	1	0	0	1	1	0	0	0	0	0	0	0	0	0	0	0	0	0	0	0	0	0	0	0	0	0	0	0	0	0	0	0	0	0	0	0	0	0	0	0	0	0	0
			P33032	1	1	0	0	0	0	0	0	0	0	0	0	0	0	0	0	0	0	0	0	0	0	0	0	0	0	0	0	0	0	0	0	0	0	0	0	0	0	0	1	0	0	0	0	0	0
			Q6NS65	1	1	1	1	0	0	0	0	0	0	0	0	0	0	0	0	0	0	0	0	0	0	0	0	0	0	0	0	0	0	0	0	0	0	0	0	0	0	0	0	0	0	0	0	0	0
			P06002	1	1	1	1	0	0	0	0	0	0	0	0	0	0	0	0	0	0	0	0	0	0	0	0	0	0	0	0	0	0	0	0	0	0	0	0	0	0	0	1	0	0	0	0	0	0
			Q68EF4	0	0	0	0	1	0	0	0	0	0	0	0	0	0	0	0	0	0	0	0	0	0	0	0	0	0	0	0	0	0	0	0	0	0	0	0	0	0	0	0	0	1	1	1	1	1
			P61169	1	1	1	1	0	0	0	0	0	0	0	0	0	0	0	0	0	0	0	0	0	0	0	0	0	0	0	0	0	0	0	0	0	0	0	0	0	0	0	1	0	0	0	0	0	0
			Q16602	0	0	0	0	0	0	0	0	0	0	0	0	0	0	0	0	0	0	0	0	0	0	0	0	0	0	0	0	0	0	0	0	0	0	0	0	0	0	0	0	0	0	0	0	0	0
			P20309	1	1	1	1	0	0	1	0	0	0	0	0	0	0	0	0	0	0	0	0	0	0	0	0	0	0	0	0	0	0	0	0	0	0	0	0	0	0	1	1	0	0	0	0	0	0
			P15823	1	1	1	1	0	0	0	1	0	0	0	0	0	0	0	0	0	0	0	0	0	0	0	0	0	0	0	0	0	0	0	0	0	0	0	0	0	0	0	1	0	0	0	0	0	0
			Q61088	0	0	0	0	0	0	0	0	0	0	0	0	0	0	0	0	0	0	0	0	0	0	0	0	0	0	0	0	0	0	0	0	0	0	0	0	0	0	0	0	0	0	0	0	0	0
			O60353	0	0	0	0	0	0	0	0	0	0	0	0	0	0	0	0	0	0	0	0	0	0	0	0	0	0	0	0	0	0	0	0	0	0	0	0	0	0	0	0	0	0	0	0	0	0
			Q9BXB1	1	1	0	0	0	0	0	0	0	0	0	0	0	0	0	0	0	0	1	1	1	1	1	1	1	1	0	0	0	0	0	0	0	0	0	0	0	0	0	0	0	0	0	0	0	0
			P35368	1	1	1	1	0	0	0	0	0	0	0	0	0	0	0	0	0	0	0	0	0	0	0	0	0	0	0	0	0	0	0	0	0	0	0	0	0	0	0	1	0	0	0	0	0	0
			O08530	1	1	0	1	0	0	0	0	0	0	0	0	0	0	0	0	0	0	0	0	0	0	0	0	0	0	0	0	0	0	0	0	0	0	0	0	0	0	0	0	0	0	0	0	0	0
			P21731	1	0	0	0	0	0	0	0	0	0	0	0	0	0	0	0	0	0	0	0	0	0	0	0	0	0	0	0	0	0	0	0	0	0	0	0	0	0	0	0	0	0	0	0	0	0
			O15354	1	1	1	1	0	0	0	0	0	0	0	0	0	0	0	0	0	0	0	0	0	0	0	0	0	0	0	0	0	0	0	0	0	0	0	0	0	0	0	0	0	0	0	0	0	0
			O08675	1	1	1	1	0	0	1	0	0	0	0	0	0	0	0	0	0	0	0	0	0	0	0	0	0	0	0	0	0	0	0	0	0	0	0	0	0	0	0	0	0	0	0	0	0	0
			P35408	1	1	1	0	0	0	0	0	0	0	0	0	0	0	0	0	0	0	0	0	0	0	0	0	0	0	0	0	0	0	0	0	0	0	0	0	0	0	0	1	0	0	0	0	0	0
			P14842	1	1	1	1	0	0	0	0	0	0	0	0	0	0	0	0	0	0	0	0	0	0	0	0	0	0	0	0	0	0	0	0	0	0	0	0	0	0	0	1	0	0	0	0	0	0
			Q60748	0	0	0	0	0	0	0	0	0	0	0	0	0	0	0	0	0	0	0	0	0	0	0	0	0	0	0	0	0	0	0	0	0	0	0	0	0	0	0	0	0	0	0	0	0	0
			P69332	1	1	1	1	0	0	1	1	0	0	0	0	0	0	0	0	0	0	0	0	0	0	0	0	0	0	0	0	0	0	0	0	0	0	0	0	0	0	0	0	0	0	0	0	0	0
			P21554	1	1	0	0	0	0	0	0	0	0	0	0	0	0	0	0	0	0	0	0	0	0	0	0	0	0	0	0	0	0	0	0	0	0	0	0	0	0	0	0	0	0	0	0	0	0
			Q9HAR2	0	0	0	0	0	0	0	0	0	0	0	0	0	0	0	0	0	0	0	0	0	0	0	0	0	0	0	0	0	0	0	0	1	1	0	0	0	0	0	0	0	0	0	0	0	0
[truncated: 170 more columns]

[truncated: 8 more sheets: TableS.11, table.s12, Table.S13, Table.S14, Table.S15, Table.S16, Table.S17, table.s18]
